# Supplementary material for: Genome-Wide Characterization of Selection Signatures and Runs of Homozygosity in Ugandan Goat Breeds
Source: Front Genet. 2018 Aug 14;9:318. doi: 10.3389/fgene.2018.00318 (PMC6102322; doi:10.3389/fgene.2018.00318)
Supplement: Supplementary file 1 [file Table_1.XLSX]

## Sheet: FST_Ma_FST
Table S1: Fixation index FST and moving averages of FST (maFST) across the genome for six Ugandan goat breeds (BOE=Boer, KAR= Karamojong, KIG=Kigezi, MUB= Mubende, SEA= Small East African, SEB= Sebei) across 45294 SNPs
CHI	SNP	position(bp)	FST_BOE	FST_KAR	FST_KIG	FST_MUB	FST_SEA	FST_SEB	ma_fst_BOE	ma_fst_KAR	ma_fst_KIG	ma_fst_MUB	ma_fst_SEA	ma_fst_SEB
1	snp16777-scaffold1758-144644	3899	0.32329	0	0.0302547	0.0168513	0	0.00786521	0	0	0	0	0	0
1	snp14099-scaffold1560-920888	47211	0	0.0102542	0.0120751	0	0	0	0	0	0	0	0	0
1	snp14100-scaffold1560-986550	113256	0	0.00214344	0	0.0209587	0.00160962	0.0424604	0.064658	0.00326152	0.0117002	0.007562	0.000321924	0.0122616
1	snp14101-scaffold1560-1032913	159268	0	0.00390997	0.00997596	0	0	0.00267081	0.00600042	0.0382403	0.0417508	0.00419174	0.00140795	0.0170617
1	snp2819-scaffold1082-727669	212133	0	0	0.00619511	0	0	0.00831172	0.0415306	0.0361895	0.0393358	0.0130029	0.0290891	0.0170617
1	snp2817-scaffold1082-658683	281040	0.0300021	0.174894	0.180508	0	0.00543012	0.0318655	0.0590158	0.0357608	0.0393358	0.011887	0.0333756	0.0156432
1	snp2816-scaffold1082-615033	324757	0.177651	0	0	0.0440556	0.138406	0	0.0732776	0.0349788	0.0373406	0.0120517	0.0368442	0.0185778
1	snp2815-scaffold1082-557554	382349	0.087426	0	0	0.0153795	0.0230417	0.0353682	0.0744671	0.0349788	0.0362205	0.0136946	0.0421166	0.0169154
1	snp2814-scaffold1082-524695	415271	0.0713087	0	0	0.000823201	0.0173434	0.0173434	0.0684667	0	0.000118916	0.0136946	0.0433582	0.0105423
1	snp2813-scaffold1082-483172	456875	0.00594793	0	0.00059458	0.00821469	0.0263619	0	0.0329365	0	0.000118916	0.00488348	0.015677	0.0105423
1	snp2812-scaffold1082-438570	496077	0	0	0	0	0.0116379	0	0.0334096	0	0.000118916	0.00300447	0.0112272	0.00346868
1	snp2811-scaffold1082-402075	533417	0	0	0	0	0	0	0.0544121	0.0041723	0.000118916	0.00283983	0.00775854	0.00148654
1	snp2810-scaffold1082-348665	586632	0.0897915	0	0	0.00598444	0.000792899	0	0.0532225	0.0041723	-3.31766e-18	0.00125594	0.00248616	0.00148654
1	snp2809-scaffold1082-312463	623037	0.176321	0.0208615	0	0	0	0.0074327	0.060008	0.0103189	0.00039719	0.00278634	0.00015858	0.00148654
1	snp2808-scaffold1082-273160	662389	0	0	0	0.000295268	0	0	0.0839134	0.0270015	0.00581957	0.00602662	0.014519	0.00148654
1	snp2807-scaffold1082-243110	693125	0.0339275	0.0307329	0.00198595	0.007652	0	0	0.116955	0.0618201	0.0374952	0.00482973	0.0143604	0.00148654
1	snp2806-scaffold1082-191347	745901	0.119527	0.0834129	0.0271119	0.0162014	0.0718022	0	0.144646	0.106947	0.0863538	0.00482973	0.0143604	0.000850076
1	snp2805-scaffold1082-135541	801812	0.254999	0.174093	0.158378	0	0	0	0.176062	0.106947	0.106486	0.0091526	0.0176885	0.0041781
1	snp2804-scaffold1082-97008	840027	0.314776	0.246496	0.244293	0	0	0.00425038	0.169276	0.1008	0.118604	0.0076222	0.0176885	0.0122655
1	snp2803-scaffold1082-50965	886788	0.15708	0	0.100661	0.0219096	0.0166401	0.0166401	0.233324	0.0841178	0.119461	0.0106609	0.00332802	0.0125611
1	snp2802-scaffold1082-11101	926697	0	0	0.0625774	0	0	0.0404371	0.197813	0.0561661	0.0899796	0.0120255	0.00332802	0.0125611
1	snp59371-scaffold979-21857	959496	0.439764	0	0.0313951	0.0313951	0	0.00147812	0.168887	0.01064	0.0437856	0.0120255	0.0105955	0.0117111
1	snp59372-scaffold979-81956	1019888	0.0774443	0.0343345	0.0109716	0.00682279	0	0	0.168623	0.01064	0.0308618	0.00764358	0.0122397	0.0133553
1	snp59373-scaffold979-126197	1064256	0.170147	0.0188654	0.013323	0	0.0363372	0	0.187407	0.0143548	0.0183463	0.00764358	0.0207994	0.0052679
1	snp59374-scaffold979-159760	1098116	0.15576	0	0.0360417	0	0.0248614	0.0248614	0.10199	0.0571718	0.0120673	0.00603848	0.0215814	0.00497228
1	snp59375-scaffold979-197942	1137116	0.0939189	0.0185741	0	0	0.0427986	0	0.114908	0.0538758	0.00987294	0.00542349	0.0228121	0.00497228
1	snp59376-scaffold979-232669	1172563	0.0126787	0.214085	0	0.0233696	0.00391005	0	0.0808783	0.0897659	0.021919	0.00542349	0.0155447	0.00497228
1	snp59377-scaffold979-262092	1201722	0.142034	0.0178543	0	0.00374786	0.00615342	0	0.0507468	0.0947569	0.0147107	0.0101502	0.0105724	0.0019505
1	snp59378-scaffold979-314571	1253488	0	0.198316	0.0735535	0	0	0	0.066617	0.0982194	0.0376061	0.0101502	0.00201269	0.0019505
1	snp59379-scaffold979-370658	1310028	0.00510238	0.024955	0	0.0236335	0	0.0097525	0.0640813	0.0554024	0.037696	0.00547627	0.0216899	0.00204044
1	snp59381-scaffold979-465999	1405749	0.17327	0.0358868	0.114477	0	0	0	0.0925939	0.0518316	0.037696	0.00669872	0.0214939	0.0082687
1	snp59382-scaffold979-502277	1440878	0	0	0.000449716	0	0.102296	0.000449716	0.0925939	0.0184543	0.0229853	0.0102135	0.0290626	0.0082687
1	snp59383-scaffold979-533641	1472798	0.284597	0	0	0.00986011	0.00517343	0.0311413	0.115644	0.0134633	0.0317762	0.00548678	0.030469	0.0124718
1	snp59384-scaffold979-591448	1529439	0	0.0314295	0	0.0175738	0.0378438	0	0.0916224	0.0062859	0.00888084	0.00548678	0.030469	0.0124718
1	snp59385-scaffold979-633118	1570116	0.120353	0	0.0439545	0	0.00703195	0.0307679	0.0949214	0.0062859	0.020171	0.00548678	0.0101771	0.0123818
1	snp59386-scaffold979-681920	1618938	0.0531618	0	0	0	0	0	0.0482126	0.0104041	0.041144	0.00351476	0.00914246	0.00646269
1	snp59389-scaffold979-799602	1737683	0.0164954	0	0.0569004	0	0.000836526	0	0.0490412	0.00675876	0.0729424	2.77556e-18	0.00198403	0.0127634
1	snp59390-scaffold979-844062	1781800	0.0510528	0.0205912	0.104865	0	0	0.00154554	0.0920968	0.00675876	0.0846667	2.77556e-18	0.000577639	0.00660979
1	snp59391-scaffold979-879926	1836690	0.00414276	0.0132026	0.158992	0	0.00205167	0.0315034	0.0814644	0.00675876	0.0846667	2.77556e-18	0.00460304	0.0138653
1	snp59392-scaffold979-935182	1892134	0.335631	0	0.102576	0	0	0	0.202541	0.00675876	0.0843651	2.77556e-18	0.00643909	0.0138653
1	snp59393-scaffold979-973155	1930028	0	0	0	0	0.020127	0.0362776	0.232586	0.0302919	0.071906	0.0059074	0.014953	0.0169278
1	snp59394-scaffold979-1038507	1994902	0.621878	0	0.0553926	0	0.0100168	0	0.232595	0.0276514	0.0401076	0.00607825	0.0206896	0.0151742
1	snp59395-scaffold979-1074405	2030874	0.201279	0.138257	0.0425694	0.029537	0.0425694	0.0168582	0.203571	0.0297178	0.0198986	0.00607825	0.0332916	0.0228824
1	snp59396-scaffold979-1106112	2062548	0.00418592	0	0	0.00085426	0.0307346	0.0227352	0.207722	0.0325494	0.0207313	0.00607825	0.0349797	0.0156269
1	snp59397-scaffold979-1141722	2098171	0.19051	0.0103319	0.00153084	0	0.0630103	0.038541	0.0833461	0.0325494	0.0101572	0.00607825	0.0443826	0.0159367
1	snp59398-scaffold979-1170449	2127102	0.0207558	0.014158	0.00416382	0	0.0285675	0	0.0653429	0.00489798	0.00164332	0.00108698	0.0358688	0.0152593
1	snp59399-scaffold979-1201688	2158790	0	0	0.00252193	0	0.0570314	0.00154922	0.099974	0.00489798	0.00534308	0.000916128	0.0328773	0.0222078
1	snp59401-scaffold979-1285423	2242507	0.111263	0	0	0.00458064	0	0.0134711	0.061872	0.0028316	0.00503691	0.000916128	0.0202752	0.0144996
1	snp59402-scaffold979-1346417	2303387	0.177341	0	0.0184988	0	0.0157771	0.0574775	0.0603533	-3.81639e-18	0.00707305	0.000916128	0.0228751	0.0154562
1	snp59403-scaffold979-1385491	2342129	0	0	0	0	0	0	0.0878875	0.00913558	0.00872304	0.000916128	0.0114688	0.0201907
1	snp23394-scaffold2342-28469	2386889	0.0131626	0	0.0143445	0	0.0415669	0.00478306	0.0674496	0.0100602	0.0153724	0.00229528	0.0304383	0.0197917
1	snp23396-scaffold2342-118180	2475699	0.137671	0.0456779	0.0107719	0	0	0.0252216	0.0319814	0.0319194	0.0324778	0.00229528	0.0404877	0.00829621
1	snp23398-scaffold2342-183254	2541074	0.00907363	0.00462317	0.0332467	0.0114764	0.0948474	0.0114764	0.0511115	0.0319194	0.0324778	0.00229528	0.0404877	0.00829621
1	snp55868-scaffold868-1126684	2601311	0	0.109296	0.104026	0	0.0660243	0	0.0658714	0.0319194	0.0312996	0.00777762	0.0321743	0.0246152
1	snp55867-scaffold868-1096205	2632331	0.0956502	0	0	0	0	0	0.0533192	0.0227838	0.0320141	0.00777762	0.0321743	0.0195709
1	snp55866-scaffold868-1036388	2691900	0.0869622	0	0.0084534	0.0274117	0	0.0863782	0.0727985	0.0439522	0.0391718	0.00548234	0.0150583	0.021262
1	snp55865-scaffold868-981390	2744218	0.0749099	0	0.0143445	0	0	0	0.0757465	0.0288479	0.0183666	0.00759484	0.0208407	0.0222098
1	snp55864-scaffold868-947940	2777752	0.10647	0.110465	0.0690351	0	0.00926712	0.0199319	0.125652	0.0288479	0.0363148	0.00793193	0.0208407	0.0222098
1	snp55862-scaffold868-832664	2892995	0.0147401	0.0337747	0	0.0105625	0.0949365	0.00473869	0.165014	0.0288479	0.0433909	0.0178425	0.0208407	0.00925764
1	snp55860-scaffold868-758549	2969279	0.345179	0	0.0897408	0.00168547	0	0	0.150032	0.0427779	0.0546579	0.0178425	0.0208407	0.00925764
1	snp55858-scaffold868-683055	3043736	0.283773	0	0.0438342	0.0769643	0	0.0216176	0.143	0.0206849	0.0443196	0.0178425	0.0191519	0.00527126
1	snp55857-scaffold868-647631	3079225	0	0.0696499	0.0706795	0	0	0	0.185587	0.0199068	0.0443196	0.01573	0.00016464	0.00432352
1	snp55856-scaffold868-608675	3118598	0.0713087	0	0.0173434	0	0.000823201	0	0.116552	0.0199068	0.0345015	0.0153929	0.0103937	0.00432352
1	snp55855-scaffold868-569009	3157532	0.227676	0.0298842	0	0	0	0	0.101324	0.0230864	0.0257346	5.55112e-18	0.01608	4.16334e-18
1	snp55854-scaffold868-519038	3207752	0	0	0.0406502	0	0.0511455	0	0.101324	0.00915646	0.0147296	5.55112e-18	0.01608	0.0007386
1	snp55849-scaffold868-287934	3441446	0.207634	0.0158981	0	0	0.0284311	0	0.111517	0.00915646	0.0112609	5.55112e-18	0.0166451	0.0007386
1	snp55847-scaffold868-199792	3530688	0	0	0.0156542	0	0	0.003693	0.0659822	0.0186726	0.0173674	5.55112e-18	0.024518	0.00320322
1	snp55842-scaffold868-15809	3714679	0.122277	0	0	0	0.00364905	0	0.0708949	0.0186726	0.00923732	0.00115091	0.0221688	0.00635272
1	snp14437-scaffold1577-36160	3772140	0	0.077465	0.0305324	0	0.0393641	0.0123231	0.0459444	0.015493	0.0155662	0.00115091	0.0164826	0.00635272
1	snp14439-scaffold1577-120700	3857940	0.0245635	0	0	0.00575457	0.0393999	0.0157475	0.0466189	0.015493	0.0124354	0.00115091	0.0177322	0.00927796
1	snp14440-scaffold1577-154369	3891966	0.0828817	0	0.0316446	0	0	0	0.026027	0.015493	0.0124354	0.00115091	0.0170024	0.00927796
1	snp14442-scaffold1577-228607	3966539	0.00337246	0	0	0	0.00624798	0.0183192	0.0764128	-8.32667e-18	0.00984368	0.00115091	0.0126443	0.00681334
1	snp14443-scaffold1577-292579	4030798	0.0193175	0	0	0	0	0	0.0855177	-8.32667e-18	0.00984368	5.55112e-18	0.00633107	0.00366384
1	snp14444-scaffold1577-339711	4078281	0.251929	0	0.0175738	0	0.0175738	0	0.0689413	0.0205536	0.015264	5.55112e-18	0.00633107	0.00366384
1	snp14446-scaffold1577-437027	4176847	0.0700877	0	0	0	0.00783356	0	0.073492	0.0369584	0.0337314	5.55112e-18	0.00508147	3.46945e-18
1	snp14447-scaffold1577-466245	4206080	0	0.102768	0.0587462	0	0	0	0.0696285	0.0379918	0.0367764	5.55112e-18	0.0194071	3.46945e-18
1	snp19294-scaffold1944-916977	4215168	0.0261256	0.082024	0.0923368	0	0	0	0.0651903	0.0412259	0.0520862	0.00118715	0.0218311	0.003329
1	snp19292-scaffold1944-852140	4280027	0	0.00516712	0.015225	0	0.0716283	0	0.172334	0.0412259	0.052849	0.00118715	0.0370848	0.0283882
1	snp19291-scaffold1944-821436	4311166	0.229738	0.0161703	0.0941228	0.00593577	0.0296935	0.016645	0.209088	0.0206723	0.0426142	0.00118715	0.0421761	0.0313213
1	snp19290-scaffold1944-764910	4368205	0.605808	0	0.00381402	0	0.0841023	0.125296	0.256499	0.00518456	0.0241469	0.00118715	0.0499991	0.0321022
1	snp19289-scaffold1944-735736	4397986	0.183768	0	0.00757245	0	0.0254564	0.0146656	0.26431	0.00415114	0.0211019	0.00118715	0.0356735	0.0344571
1	snp19288-scaffold1944-677079	4458176	0.26318	0.00458539	0	0	0.0391152	0.00390427	0.237455	0.000917078	0.00695669	0.00097629	0.0344142	0.0577457
1	snp19287-scaffold1944-630651	4504191	0.0390579	0	0	0	0	0.0117744	0.158498	0.0247571	0.00619389	0.00097629	0.0175937	0.0330612
1	snp19286-scaffold1944-586100	4548558	0.0954633	0	0.023397	0.00488145	0.023397	0.133088	0.125048	0.0247571	0.0046794	0.00097629	0.0230919	0.0337506
1	snp19285-scaffold1944-542253	4593143	0.211023	0.1192	0	0	0	0.0018739	0.189495	0.0275638	0.0132334	0.00331975	0.0154009	0.0353132
1	snp19284-scaffold1944-505899	4629949	0.0165161	0	0	0	0.0529471	0.0181124	0.181684	0.0275638	0.0132334	0.00784869	0.0154009	0.0419258
1	snp19282-scaffold1944-411838	4724040	0.585416	0.018619	0.04277	0.0117173	0.000660159	0.0117173	0.172937	0.0275638	0.0103963	0.0068724	0.016323	0.0171505
1	snp19281-scaffold1944-356532	4779438	0	0	0	0.0226447	0	0.0448376	0.161603	0.0037238	0.0127766	0.00925272	0.016323	0.0175113
1	snp19280-scaffold1944-291614	4844264	0.0517279	0	0.00921153	0	0.0280077	0.00921153	0.274536	0.016723	0.0127766	0.00975622	0.0134274	0.0138888
1	snp19278-scaffold1944-217295	4918476	0.154355	0	0.0119016	0.0119016	0	0.00367776	0.160044	0.0176204	0.0143303	0.0114961	0.0145463	0.0156287
1	snp19277-scaffold1944-141961	4993611	0.581182	0.0649959	0	0.00251752	0.0384689	0	0.160044	0.0202138	0.0143303	0.00696714	0.0349655	0.00742907
1	snp19276-scaffold1944-91838	5044680	0.0129554	0.0231063	0.0505384	0.0204166	0.00625496	0.0204166	0.166848	0.0216349	0.012488	0.00696714	0.029364	0.0124713
1	snp20592-scaffold2027-926205	5184059	0	0.0129667	0	0	0.102096	0.00383945	0.145224	0.0279052	0.0112012	0.00458682	0.029364	0.0117357
1	snp20590-scaffold2027-794231	5316936	0.0857477	0.00710543	0	0	0	0.0344225	0.0326885	0.0171869	0.0112012	0.00408332	0.0216702	0.0117357
1	snp20588-scaffold2027-719077	5392931	0.0462329	0.0313519	0.00546776	0	0	0	0.0300975	0.0175179	0.00859117	3.46945e-18	0.0456932	0.00765239
1	snp20587-scaffold2027-679919	5432156	0.0185067	0.0114044	0	0	0	0	0.0861927	0.0305557	0.00859117	3.46945e-18	0.0407574	0.0068845
1	snp20586-scaffold2027-649711	5460566	0	0.024761	0.0374881	0	0.12637	0	0.100806	0.0530828	0.00859117	0.00113697	0.0557487	-2.77556e-18
1	snp20584-scaffold2027-560960	5547696	0.280476	0.0781556	0	0	0.0774171	0	0.10128	0.0468124	0.0104792	0.00113697	0.0780539	-2.77556e-18
1	snp20583-scaffold2027-526428	5581563	0.158813	0.119741	0	0.00568483	0.0749565	0	0.0975784	0.0445315	0.0159195	0.00274975	0.0781169	-2.77556e-18
1	snp20582-scaffold2027-471738	5636359	0.0486031	0	0.0149077	0	0.111526	0	0.119811	0.0395793	0.0233838	0.00794009	0.0760965	-2.77556e-18
1	snp20580-scaffold2027-408470	5700927	0	0	0.0272015	0.00806393	0.00031477	0	0.071203	0.0439692	0.0247695	0.00794009	0.0697219	-2.77556e-18
1	snp20579-scaffold2027-364126	5744933	0.111161	0	0.07481	0.0259517	0.116268	0	0.0521488	0.020021	0.0247695	0.00762371	0.0550925	0.00301774
1	snp20578-scaffold2027-301629	5807637	0.0374381	0.100105	0.0069283	0	0.0455443	0	0.0776422	0.0299175	0.0356356	0.00762371	0.0336374	0.0140083
1	snp20577-scaffold2027-238695	5871368	0.0635417	0	0	0.0041029	0.00180935	0.0150887	0.0776422	0.0387342	0.0320048	0.00601092	0.0428037	0.018043
1	snp20576-scaffold2027-203036	5907219	0.17607	0.0494827	0.0692384	0	0.00425038	0.0549527	0.0566965	0.0387342	0.0171508	0.0034018	0.0196582	0.0228064
1	snp20575-scaffold2027-167610	5942781	0	0.0440835	0.00904725	0	0.0461465	0.0201738	0.0492089	0.0212945	0.0200657	0.0034018	0.0194749	0.0228064
1	snp20574-scaffold2027-123792	5987124	0.00643275	0	0.000540233	0.0129061	0.000540233	0.0238167	0.0479563	0.0233293	0.0201677	0.00268321	0.0195066	0.0197886
1	snp20573-scaffold2027-88982	6021967	0	0.0129062	0.0215025	0	0.0446282	0	0.0307697	0.0134328	0.00631999	0.00518333	0.0186565	0.023396
1	snp20572-scaffold2027-35745	6076109	0.0572788	0.0101743	0.000509968	0.000509968	0.00196752	0	0.0865445	0.0046161	0.00553586	0.00518333	0.0098002	0.040971
1	snp20571-scaffold2027-5376	6107184	0.0901369	0	0	0.0125006	0	0.0729895	0.153032	0.0046161	0.0097438	0.00260211	0.00969215	0.0366415
1	snp44228-scaffold601-899	6113359	0.278874	0	0.00512661	0	0.00186504	0.108049	0.153032	0.00409706	0.00753912	0.00260211	0.000766512	0.0379889
1	snp44229-scaffold601-31689	6144427	0.338871	0	0.0215799	0	0	0.00216923	0.171541	0.0020622	0.00743712	0.00250012	0.00306723	0.0412449
1	snp44230-scaffold601-91049	6203622	0	0.010311	0.0104791	0	0	0.00673699	0.285581	0.0020622	0.0122495	0.000261502	0.00534295	0.0344909
1	snp44231-scaffold601-124250	6237003	0.149825	0	0	0	0.0134711	0.01628	0.244809	0.0263154	0.0204662	0.000261502	0.010693	0.0329981
1	snp44232-scaffold601-182320	6295712	0.660335	0	0.024062	0.00130751	0.0113786	0.0392195	0.306823	0.0281479	0.0161503	0.00127358	0.0164178	0.0335764
1	snp44233-scaffold601-231840	6344591	0.0750138	0.121266	0.0462102	0	0.0286154	0.100585	0.378292	0.0260857	0.0156784	0.00131082	0.0246359	0.0437154
1	snp44234-scaffold601-295353	6407854	0.648942	0.00916226	0	0.00506038	0.0286237	0.00506038	0.380384	0.0260857	0.0258446	0.0041715	0.0219417	0.0493641
1	snp44235-scaffold601-349858	6462392	0.357344	0	0.00811997	0.000186232	0.0410907	0.0574319	0.349795	0.0303321	0.0239063	0.00391	0.0225401	0.0415202
1	snp44237-scaffold601-425976	6539381	0.160283	0	0.0508309	0.0143034	0	0.0445236	0.367533	0.00607893	0.0146643	0.00391	0.0190747	0.0214032
1	snp44238-scaffold601-470512	6584242	0.507392	0.0212324	0.0143705	0	0.0143705	0	0.301315	0.00424648	0.0146643	0.0104495	0.0142181	0.0231598
1	snp44239-scaffold601-507242	6621497	0.163705	0	0	0	0.0112888	0	0.278867	0.00822286	0.0188253	0.0104123	0.0172081	0.0116734
1	snp44240-scaffold601-557235	6671387	0.317853	0	0	0.037758	0.00434061	0.0138435	0.260703	0.0167126	0.00865912	0.0075516	0.0172081	0.0027687
1	snp44242-scaffold601-627172	6741896	0.2451	0.0198819	0.0289251	0	0.0560405	0	0.248517	0.0124662	0.00816498	0.00794333	0.0167139	0.0027687
1	snp44243-scaffold601-681618	6793802	0.069467	0.0424489	0	0	0	0	0.280583	0.0124662	0.00975817	0.00796769	0.0160494	0.00325153
1	snp44244-scaffold601-753492	6864271	0.446461	0	0.0118998	0.00195867	0.0118998	0	0.258085	0.0126297	0.031993	0.00266461	0.0151813	0.0106382
1	snp44245-scaffold601-839136	6946456	0.324036	0	0.00796597	0.000121755	0.00796597	0.00241413	0.224145	0.00865333	0.0300683	0.00266461	0.00397315	0.0122779
1	snp44246-scaffold601-869506	6975436	0.20536	0.000817763	0.111174	0.0112426	0	0.0507767	0.223658	0.000163553	0.0312883	0.00319176	0.00723889	0.0122779
1	snp44247-scaffold601-903098	7011502	0.0754001	0	0.0193018	0	0	0.00819884	0.234534	0.00768055	0.031686	0.00470389	0.0100369	0.0130871
1	snp44248-scaffold601-958653	7066424	0.0670337	0	0.0061	0.00263576	0.0163287	0	0.182348	0.0291888	0.0347871	0.00467954	0.00844368	0.0207454
1	snp44250-scaffold601-1055861	7160292	0.500842	0.037585	0.0138884	0.00951933	0.0258897	0.00404569	0.179273	0.0295193	0.0125523	0.00243102	0.00883655	0.01059
1	snp44251-scaffold601-1125355	7228703	0.0631029	0.107541	0.0234712	0	0	0.0407056	0.19789	0.0449609	0.0288213	0.00243102	0.00883655	0.00895026
1	snp44252-scaffold601-1187060	7290502	0.189986	0.00247053	0	0	0.00196437	0	0.199666	0.0449609	0.0276013	0.00190387	0.00576377	0.00895026
1	snp44253-scaffold601-1235229	7345374	0.168483	0.0772081	0.100647	0	0	0	0.0994976	0.0374439	0.0248236	3.46945e-18	0.00246435	0.0172028
1	snp44254-scaffold601-1317599	7428974	0.075916	0	0	0	0.000964778	0	0.086877	0.0159357	0.0335464	0.00210854	0.00246435	0.0131433
1	snp17081-scaffold1783-272495	7454380	0	0	0	0	0.00939259	0.0453083	0.0488798	0.0165549	0.0335464	0.00374602	0.00207147	0.0131433
1	snp17080-scaffold1783-241862	7485203	0	0	0.0670852	0.0105427	0	0.020408	0.0185347	0.0117033	0.0231366	0.00476067	0.00207147	0.0131433
1	snp17079-scaffold1783-206653	7520241	0	0.00556643	0	0.00818738	0	0	0.0754893	0.0342543	0.0336232	0.00476067	0.00187852	0.0131433
1	snp17078-scaffold1783-162399	7563663	0.0167573	0.0529501	0.0485977	0.00507325	0	0	0.0754893	0.0342543	0.0529627	0.00476067	0.00743928	0.0146034
1	snp17077-scaffold1783-120369	7605752	0.360689	0.112755	0.0524329	0	0	0	0.0754893	0.047017	0.0443165	0.00509043	0.00743928	0.0105218
1	snp17076-scaffold1783-59256	7666852	0	0	0.0966979	0	0.0371964	0.0526091	0.0754893	0.0617311	0.0549107	0.0110192	0.0179444	0.0105218
1	snp48423-scaffold688-18401	7745535	0	0.0638135	0.023854	0.0121915	0	0	0.075209	0.0517996	0.0451911	0.0159043	0.0179444	0.0193569
1	snp48424-scaffold688-52770	7779682	0	0.0791367	0.0529708	0.0378312	0.0525257	0	0.0142421	0.0292486	0.0434568	0.0159043	0.0179444	0.0193569
1	snp48425-scaffold688-116562	7844087	0.0153561	0.00329304	0	0.0294987	0	0.0441753	0.105454	0.0292486	0.048948	0.0165585	0.0105051	0.00883506
1	snp48426-scaffold688-148557	7875774	0.0558545	0	0.0437613	0	0	0	0.170121	0.0164859	0.086492	0.0141202	0.0149027	0.00883506
1	snp48427-scaffold688-185942	7915904	0.456057	0	0.124154	0.00327131	0	0	0.188299	0.00625643	0.0810345	0.006554	0.00503348	0.0171914
1	snp48429-scaffold688-249236	7980350	0.323337	0	0.211574	0	0.021988	0	0.186484	0.00559782	0.0960503	0.000654262	0.006059	0.0183335
1	snp48430-scaffold688-305593	8037159	0.0908894	0.0279891	0.0256834	0	0.0031794	0.0417816	0.175313	0.00956976	0.0872981	0.000654262	0.006059	0.0183335
1	snp48432-scaffold688-380638	8112918	0.00628336	0	0.0750789	0	0.0051276	0.049886	0.084102	0.0102571	0.0631296	4.77049e-18	0.0105511	0.0183335
1	snp48433-scaffold688-431723	8164801	0	0.0198597	0	0	0	0	0.0194346	0.0155443	0.0253488	0.00235766	0.00615354	0.029636
1	snp48434-scaffold688-460814	8194341	0	0.00343676	0.00331147	0	0.0224607	0	0.00527211	0.00994645	0.0494615	0.00235766	0.0117485	0.0275105
1	snp48435-scaffold688-500674	8234302	0	0.0264358	0.02267	0.0117883	0	0.0565125	0.0150187	0.00994645	0.0443347	0.00235766	0.010723	0.0397087
1	snp48436-scaffold688-538658	8271720	0.0200772	0	0.146247	0	0.0311541	0.0311541	0.100987	0.00711833	0.0443347	0.00235766	0.0138972	0.0397087
1	snp48437-scaffold688-574595	8307864	0.0550163	0	0.0494448	0	0	0.110877	0.100987	0.00643098	0.0456988	0.00640398	0.009673	0.0459271
1	snp48438-scaffold688-610973	8344442	0.42984	0.00571911	0	0	0.0158712	0	0.142755	0.00114382	0.0478273	0.00404632	0.009673	0.0346246
1	snp48440-scaffold688-675187	8408216	0	0	0.0101324	0.0202316	0.00133971	0.0310918	0.143224	0.00114382	0.0336813	0.00404632	0.00344218	0.048431
1	snp48441-scaffold688-732850	8465235	0.208839	0	0.0333121	0	0	0	0.138933	0.00114382	0.0237924	0.00404632	0.00344218	0.0281589
1	snp48443-scaffold688-823757	8557116	0.0224227	0	0.0755173	0	0	0.100186	0.0529651	-2.25514e-18	0.0252545	0.00404632	0.000267942	0.0281589
1	snp48444-scaffold688-869974	8603374	0.0335638	0	0	0	0	0.0095168	0.0609003	0.0147506	0.0269462	4.85723e-18	0.0233186	0.0219406
1	snp48445-scaffold688-903917	8637224	0	0	0.00731087	0	0	0	0.0254886	0.0253406	0.0229005	4.85723e-18	0.0233186	0.0219406
1	snp48446-scaffold688-941891	8675069	0.039676	0.0737528	0.0185908	0	0.116593	0	0.0272809	0.0253406	0.0094896	4.85723e-18	0.0331046	0.00190336
1	snp48447-scaffold688-973374	8706666	0.0317803	0.0529501	0.0130833	0	0	0	0.0205681	0.0253406	0.0094896	4.85723e-18	0.0336979	2.04697e-17
1	snp48448-scaffold688-1007538	8740683	0.0313842	0	0.00846303	0	0.0489298	0	0.0213267	0.0253406	0.00802743	4.85723e-18	0.0369668	0.00726264
1	snp48450-scaffold688-1138797	8869560	0	0	0	0	0.0029669	0	0.020891	0.0199523	0.0211066	4.85723e-18	0.0230976	0.00726264
1	snp48451-scaffold688-1172148	8903142	0.00379281	0	0	0	0.0163445	0.0363132	0.0170939	0.00936232	0.0210391	0.0034369	0.0361386	0.0169338
1	snp48453-scaffold688-1237779	8968587	0.0374975	0.0468116	0.0839866	0	0.047247	0	0.110389	0.00936232	0.0286823	0.00388472	0.0263526	0.0169338
1	snp48454-scaffold688-1267155	8997380	0.0127952	0	0.0127459	0.0171845	0.0652047	0.0483557	0.120283	0.00936232	0.0286823	0.00490095	0.0257592	0.0231452
1	snp48455-scaffold688-1307466	9038265	0.497857	0	0.0466791	0.0022391	0	0	0.209857	0.00936232	0.0474957	0.00978787	0.0331363	0.0158826
1	snp48456-scaffold688-1348884	9080412	0.0494737	0	0	0.00508117	0	0.0310571	0.204291	-1.38778e-18	0.0405288	0.00978787	0.042214	0.0158826
1	snp48457-scaffold688-1377410	9108718	0.451662	0	0.0940669	0.0244346	0.0532297	0	0.228037	0.0116027	0.070989	0.0165213	0.0463498	0.00621142
1	snp48458-scaffold688-1409735	9141271	0.00966618	0	0.0491522	0	0.0926358	0	0.12872	0.0137737	0.0616532	0.0187174	0.0463498	0.00621142
1	snp48459-scaffold688-1442858	9175101	0.131526	0.0580135	0.165047	0.0508517	0.0858836	0	0.127306	0.0137737	0.0616532	0.0235496	0.0477226	0.000211408
1	snp55833-scaffold867-19405	9207576	0.0012718	0.0108549	0	0.0132195	0	0	0.154017	0.0137737	0.0516736	0.0246899	0.0370767	0.000211408
1	snp55836-scaffold867-124680	9313881	0.0424024	0	0	0.0292424	0.00686408	0.00105704	0.154844	0.0137737	0.0553707	0.0246899	0.0185495	0.00535723
1	snp55837-scaffold867-158233	9347604	0.58522	0	0.0441687	0.030136	0	0	0.178797	0.00394816	0.0223613	0.0145196	0.00137282	0.00924163
1	snp55838-scaffold867-192173	9382039	0.0137987	0	0.0676378	0	0	0.0257291	0.223429	0.0063804	0.0223613	0.0118757	0.00137282	0.00924163
1	snp55839-scaffold867-222852	9413726	0.251292	0.00888589	0	0	0	0.019422	0.23637	0.00759772	0.0223613	0.0060272	7.28584e-18	0.01195
1	snp55841-scaffold867-306085	9498246	0.224433	0.0230161	0	0	0	0	0.135572	0.00759772	0.0178304	0.00661556	0.0227164	0.0142105
1	snp8479-scaffold1307-528093	9521625	0.107107	0.00608661	0	0	0	0.0145991	0.236526	0.00759772	0.0047088	0.0137523	0.0328879	0.00906468
1	snp8478-scaffold1307-493898	9556436	0.0812309	0	0.0215141	0.0330778	0.113582	0.0113023	0.18822	0.0488765	0.00637033	0.0137961	0.0341288	0.00522412
1	snp8477-scaffold1307-443595	9606305	0.518565	0	0.00202991	0.0356835	0.0508573	0	0.220243	0.0539384	0.0160994	0.0206778	0.0341288	0.00522412
1	snp8475-scaffold1307-335360	9714280	0.00976367	0.21528	0.00830766	0.000219176	0.00620482	0.000219176	0.289444	0.0546302	0.0160994	0.025118	0.0416624	0.00579728
1	snp8474-scaffold1307-302682	9747484	0.384547	0.0483256	0.0486452	0.0344083	0	0	0.339037	0.0619162	0.0145053	0.0214009	0.0199062	0.00353682
1	snp8472-scaffold1307-221346	9830736	0.453113	0.00954521	0	0.0222014	0.0376679	0.0174649	0.269253	0.0718907	0.0230205	0.0142642	0.0169903	0.00353682
1	snp8471-scaffold1307-175478	9876740	0.329196	0.03643	0.0135435	0.0144919	0.00480117	0	0.2673	0.0288347	0.0213589	0.0214516	0.0157493	0.00349298
1	snp8470-scaffold1307-144906	9907935	0.169646	0.0498725	0.044606	0	0.0362776	0	0.280566	0.0191695	0.0116299	0.0178499	0.0214939	0.00349298
1	snp8469-scaffold1307-115620	9937993	0	0	0	0.0361564	0	0	0.214417	0.0172605	0.0164922	0.0134096	0.0618333	2.22045e-17
1	snp8467-scaffold1307-32102	10020872	0.450873	0	0	0.0163999	0.0287229	0	0.162014	0.0099745	0.0137835	0.0105113	0.0669862	2.22045e-17
1	snp42339-scaffold559-14474	10121354	0.122371	0	0.0243113	0	0.239365	0	0.193435	0.0091507	0.0127146	0.0105113	0.0853267	2.22045e-17
1	snp42340-scaffold559-46407	10152272	0.0671778	0	0	0	0.0305654	0	0.193435	0.0091507	0.0172074	0.00327998	0.0970168	2.22045e-17
1	snp42341-scaffold559-94118	10199995	0.326752	0.0457535	0.0392618	0	0.12798	0	0.21348	0.0232476	0.0216477	6.245e-18	0.0912722	2.22045e-17
1	snp42342-scaffold559-158645	10264386	0	0	0.0224641	0	0.0584507	0	0.193371	0.0317369	0.0253755	0.00305814	0.0444188	2.22045e-17
1	snp42343-scaffold559-197027	10303350	0.551101	0.0704843	0.0222014	0	0	0	0.179935	0.0317369	0.0375046	0.00499763	0.0565563	2.22045e-17
1	snp42344-scaffold559-235740	10342281	0.0218237	0.0424465	0.0429502	0.0152907	0.00509811	0	0.124513	0.031432	0.0352537	0.00658203	0.0309603	0.0113819
1	snp42345-scaffold559-268429	10374658	0	0	0.0606453	0.00969746	0.0912525	0	0.136591	0.031432	0.0307609	0.00658203	0.0220684	0.0134183
1	snp42346-scaffold559-311056	10418632	0.0496421	0.0442293	0.0280077	0.00792201	0	0.0569093	0.0263706	0.0173352	0.0264803	0.00889581	0.0225484	0.013578
1	snp42348-scaffold559-372721	10480593	0.0603871	0	0	0	0.0139915	0.0101823	0.0220058	0.00884586	0.0348391	0.00727523	0.0215288	0.013578
1	snp42349-scaffold559-421109	10529851	0	0	0.00079838	0.0115689	0.00240003	0.00079838	0.0837916	0.00884586	0.0312922	0.00533574	0.00327831	0.0148928
1	snp42351-scaffold559-520734	10632243	0	0	0.0847443	0.00718778	0	0	0.0738632	0.0062762	0.029954	0.00604354	0.0276445	0.00580311
1	snp42352-scaffold559-561470	10673241	0.308929	0	0.0429104	0	0	0.00657389	0.0617858	0.0062762	0.0486981	0.00604354	0.0248462	0.0205898
1	snp42354-scaffold559-621023	10732961	0	0.031381	0.0213169	0.011461	0.121831	0.011461	0.0968504	0.0118924	0.0485384	0.00372976	0.0243662	0.0265897
1	snp42355-scaffold559-661242	10762998	0	0	0.0937204	0	0	0.0841159	0.135746	0.0118924	0.0316118	0.0022922	0.0250079	0.0348135
1	snp42356-scaffold559-700544	10802259	0.175323	0.0280808	0	0	0	0.0307975	0.0807239	0.0118924	0.0234036	0.0022922	0.0269813	0.0345176
1	snp42358-scaffold559-794213	10886402	0.194478	0	0.000111419	0	0.00320834	0.0411191	0.0807239	0.0291072	0.0191402	4.51028e-18	0.0101264	0.0322254
1	snp42359-scaffold559-842435	10935098	0.0338183	0	0.00186937	0	0.00986728	0.00509453	0.0910439	0.0291072	0.000396158	4.51028e-18	0.0235307	0.0209691
1	snp42360-scaffold559-890088	10982689	0	0.117455	0	0	0.0375564	0	0.149892	0.023491	0.00792332	0.0048115	0.0235307	0.0196211
1	snp42361-scaffold559-926000	11018725	0.0516002	0	0	0	0.0670217	0.0278344	0.114471	0.023491	0.0140055	0.00573448	0.040176	0.0123203
1	snp42362-scaffold559-968122	11061488	0.469561	0	0.0376358	0.0240575	0	0.0240575	0.107707	0.023491	0.0155615	0.00843298	0.0420768	0.0184982
1	snp42363-scaffold559-1010347	11103649	0.0173732	0	0.0305221	0.00461492	0.0864347	0.00461492	0.107848	0.018493	0.0216148	0.00843298	0.0345655	0.0184982
1	snp36149-scaffold431-10481339	11140542	0	0	0.00964979	0.0134925	0.019371	0.0359843	0.202472	0.018493	0.0216148	0.00843298	0.0418313	0.0129313
1	snp15926-scaffold1670-99541	11280958	0.00070734	0.0924651	0.0302661	0	0	0	0.111718	0.018493	0.0140876	0.00362148	0.0418313	0.0111149
1	snp15924-scaffold1670-12136	11367797	0.524719	0	0	0	0.103351	0	0.1167	0.0396658	0.00857833	0.00524288	0.0245444	0.0258498
1	snp28355-scaffold3023-44112	11386352	0.015789	0	0	0	0	0.0149755	0.13008	0.0396658	0.00664837	0.00254438	0.024563	0.0363442
1	snp18428-scaffold1867-5965	11460868	0.042284	0.105864	0.00297574	0.0127219	0	0.0782893	0.133553	0.0213327	0.000595148	0.00254438	0.024563	0.0363442
1	snp18429-scaffold1867-36157	11491279	0.0669011	0	0	0	0.0194639	0.0884562	0.0923573	0.0224955	0.0131351	0.0031899	0.0081845	0.0363442
1	snp18430-scaffold1867-78532	11534274	0.0180704	0.000799296	0	0	0	0	0.0891995	0.0224955	0.0131351	0.00331334	0.0081845	0.0363681
1	snp18431-scaffold1867-116290	11571925	0.318742	0.00581418	0.0626999	0.00322758	0.0214586	0	0.189362	0.00423438	0.01254	0.000768957	0.0111207	0.0207103
1	snp16300-scaffold1716-229833	11631256	0	0	0	0.000617204	0	0.0150952	0.257657	0.00423438	0.01254	0.000768957	0.0151941	0.00785274
1	snp16298-scaffold1716-152594	11709355	0.543096	0.0145584	0	0	0.014681	0	0.374454	0.00407452	0.0190813	0.000768957	0.0191417	0.00785274
1	snp16297-scaffold1716-120264	11742693	0.408376	0	0	0	0.0398311	0.0241685	0.310706	0.0138296	0.00654136	0.00915482	0.01485	0.00801639
1	snp16296-scaffold1716-89114	11773962	0.602058	0	0.0327068	0	0.0197377	0	0.319191	0.0138296	0.0116285	0.00903138	0.0370736	0.00499735
1	snp16295-scaffold1716-58435	11804256	0	0.0545897	0	0.0451569	0	0.000818273	0.294103	0.0555749	0.0116285	0.00903138	0.0341374	0.00499735
1	snp43512-scaffold58-27262	11892377	0.0424259	0	0.0254355	0	0.111118	0	0.231412	0.0555749	0.0196658	0.00903138	0.0390939	0.000163655
1	snp43514-scaffold58-97018	11961982	0.417654	0.223285	0	0	0	0	0.144865	0.0603411	0.0145088	0.0133319	0.0351464	0.00105926
1	snp2867-scaffold1084-438967	11996441	0.0949212	0	0.0401867	0	0.0646138	0	0.281869	0.0519177	0.0204421	0.00430052	0.0454451	0.000895606
1	snp2866-scaffold1084-403856	12032477	0.169323	0.0238308	0.00692195	0.0215026	0	0.00447803	0.293835	0.0519177	0.0197881	0.00591477	0.0236633	0.000895606
1	snp2865-scaffold1084-369840	12066803	0.68502	0.0124725	0.0296665	0	0.0514939	0	0.281612	0.00842407	0.0268207	0.00824565	0.0236633	0.000895606
1	snp2863-scaffold1084-280421	12165175	0.102258	0	0.0221651	0.00807123	0.00220857	0	0.317394	0.00842407	0.0195733	0.00824565	0.0107405	0.000895606
1	snp2862-scaffold1084-246759	12199256	0.35654	0.00581706	0.0351631	0.0116544	0	0	0.283529	0.00365791	0.0249743	0.00908615	0.0107405	3.34802e-17
1	snp2861-scaffold1084-214201	12231880	0.273827	0	0.00395003	0	0	0	0.146525	0.00403087	0.019041	0.00908615	0.000441714	3.34802e-17
1	snp2859-scaffold1084-135238	12311455	0	0	0.0339269	0.0257051	0	0	0.126073	0.0101429	0.014608	0.0074719	0.00135716	3.34802e-17
1	snp2858-scaffold1084-91126	12354596	0	0.0143373	0	0	0	0	0.0547654	0.0114462	0.00757539	0.00514102	0.00135716	3.34802e-17
1	snp2857-scaffold1084-51902	12394318	0	0.0305601	0	0	0.00678578	0	0.000388784	0.0290747	0.018847	0.00543415	0.00135716	3.34802e-17
1	snp2856-scaffold1084-650	12446731	0	0.0123336	0	0	0	0	0.0726058	0.0290747	0.0152143	0.000293134	0.023956	0.00383312
1	snp1254-scaffold10319-713	12464440	0.00194392	0.0881427	0.060308	0.00146567	0	0	0.0732319	0.0262073	0.0152143	0.000293134	0.0259902	0.00546755
1	snp31515-scaffold35-27797	12501634	0.361085	0	0.0157635	0	0.112994	0.0191656	0.175398	0.0200953	0.0294118	0.00137468	0.0388306	0.0199034
1	snp31516-scaffold35-87383	12561267	0.00313043	0	0	0	0.0101714	0.00817215	0.18443	0.0176285	0.0294118	0.00137468	0.0388306	0.0227486
1	snp31519-scaffold35-192321	12670123	0.510832	0	0.0709876	0.00540772	0.0709876	0.0721794	0.192934	2.77556e-18	0.0174961	0.00920078	0.0505717	0.0227486
1	snp15439-scaffold1636-419017	12706152	0.0451589	0	0	0	0	0.0142259	0.122676	0.000954046	0.0143434	0.00920078	0.0279729	0.0236368
1	snp15438-scaffold1636-386740	12737988	0.0444617	0	0.000729503	0.0405962	0.0587054	0	0.166697	0.00202584	0.020414	0.00920078	0.0259386	0.0241966
1	snp15437-scaffold1636-352851	12772661	0.00979762	0.00477023	0	0	0	0.0236063	0.123652	0.00452824	0.00621646	0.00944923	0.0268267	0.00976076
1	snp15436-scaffold1636-297829	12830295	0.223233	0.00535899	0.0303528	0	0	0.0109716	0.11462	0.0113095	0.0085925	0.00944923	0.0291252	0.00691558
1	snp15435-scaffold1636-267485	12860679	0.295608	0.012512	0	0.00664996	0.0754283	0	0.13385	0.0176545	0.0153542	0.00147477	0.0181106	0.00882248
1	snp15434-scaffold1636-230444	12898639	0	0.0339064	0.0118802	0	0.0114924	0	0.172585	0.0167004	0.0166199	0.00147477	0.0181106	0.00536698
1	snp15433-scaffold1636-201423	12928294	0.140612	0.0317248	0.0345378	0.000723883	0.00363213	0.00953451	0.275291	0.0203562	0.0147911	0.00147477	0.0181106	0.0123378
1	snp15432-scaffold1636-161129	12969048	0.203471	0	0.0063288	0	0	0.0063288	0.22783	0.0178538	0.0147911	0.000144777	0.00302491	0.0123378
1	snp15431-scaffold1636-122585	13008107	0.736763	0.0236379	0.0212089	0	0	0.0458255	0.2387	0.0110725	0.0135801	0.000144777	0.000726426	0.0175186
1	snp15430-scaffold1636-85104	13045305	0.0583048	0	0	0	0	0	0.210577	0.00472758	0.0122963	0.00163056	3.27863e-17	0.0156117
1	snp15429-scaffold1636-52810	13077579	0.0543472	0	0.00582485	0	0	0.0259043	0.208629	0.00472758	0.0129834	0.00163056	0.00643428	0.014346
1	snp15428-scaffold1636-19251	13110887	0	0	0.028119	0.00815281	0	0	0.122438	6.245e-18	0.0103639	0.00163056	0.00643428	0.00533579
1	snp23407-scaffold235-11963	13147654	0.193732	0	0.00976433	0	0.0321714	0	0.120577	0.00605348	0.0103639	0.00163056	0.00986762	0.00533579
1	snp23408-scaffold235-40555	13177232	0.305807	0	0.00811111	0	0	0.000774628	0.176082	0.0125833	0.0247559	0.0120786	0.0124161	0.00838425
1	snp23410-scaffold235-109886	13248205	0.0490008	0.0302674	0	0	0.0171667	0	0.176082	0.0125833	0.0191321	0.0104481	0.0155688	0.0259636
1	snp23411-scaffold235-143129	13282478	0.331872	0.0326493	0.0777852	0.0522403	0.0127423	0.0411466	0.171846	0.0125833	0.0197905	0.0104481	0.00913452	0.0259636
1	snp23412-scaffold235-175013	13314736	0	0	0	0	0.0157636	0.0878968	0.14939	0.026355	0.0181683	0.0107191	0.0150146	0.0543419
1	snp23413-scaffold235-207213	13347193	0.172548	0	0.0130563	0	0	0	0.159455	0.0412667	0.0181683	0.0107191	0.0115813	0.0543419
1	snp23414-scaffold235-239749	13380090	0.193529	0.0688582	0	0.00135505	0.0294005	0.142666	0.0971691	0.0348136	0.00261126	0.00027101	0.0110656	0.0461126
1	snp23415-scaffold235-282600	13423364	0.099328	0.104826	0	0	0	0	0.113904	0.0348136	0.00261126	0.00027101	0.00791284	0.0285522
1	snp23416-scaffold235-320253	13461830	0.0204407	0.000384039	0	0	0.0101637	0	0.0793941	0.0348136	-9.71445e-18	0.00027101	0.0209414	0.0435077
1	snp23418-scaffold235-380220	13523368	0.083673	0	0	0	0	9.49127e-05	0.0406883	0.0286385	-9.71445e-18	2.08167e-18	0.0150613	0.0151143
1	snp23419-scaffold235-439012	13583137	0	0	0	0	0.0651429	0.0747775	0.0429981	0.00767333	-9.71445e-18	2.08167e-18	0.0158422	0.027551
1	snp23420-scaffold235-481275	13624552	0	0.0379826	0	0	0	0.000698981	0.03891	0.0189851	0.0144786	2.08167e-18	0.0171054	0.027551
1	snp17103-scaffold1788-26861	13663095	0.110877	0	0	0	0.00390427	0.0621838	0.0221754	0.0189851	0.0144786	0.00160804	0.025534	0.0333233
1	snp17104-scaffold1788-77512	13714269	0	0.0569429	0.0723929	0	0.0164797	0	0.066641	0.0189851	0.0175802	0.00385332	0.0264108	0.0183678
1	snp16371-scaffold1727-15166	13750974	0	0	0	0.00804021	0.0421433	0.028956	0.066641	0.0126181	0.0175802	0.00385332	0.0268705	0.018228
1	snp16372-scaffold1727-72750	13807044	0.222328	0	0.015508	0.0112264	0.0695267	0	0.0832788	0.0126181	0.0193372	0.00469916	0.0267406	0.0057912
1	snp16374-scaffold1727-165015	13899600	0	0.00614735	0	0	0.00229858	0	0.0994325	0.00122947	0.00485858	0.00469916	0.0234446	0.00867562
1	snp16375-scaffold1727-198087	13933510	0.194066	0	0.00878492	0.0042292	0.00325449	0	0.0994325	0.00122947	0.0117957	0.00879596	0.015016	0.00288442
1	snp16376-scaffold1727-226746	13963174	0.0807684	0	0	0	0	0.0144221	0.0600835	0.00122947	0.0100724	0.00655068	0.00111061	0.00717468
1	snp16377-scaffold1727-267813	14010344	0	0	0.0346857	0.0285242	0	0	0.105463	8.84709e-18	0.0125789	0.00655068	0.012398	0.00906032
1	snp16378-scaffold1727-347460	14089491	0.0255831	0	0.00689136	0	0	0.0214513	0.0685836	8.84709e-18	0.0108219	0.00570484	0.0117471	0.00906032
1	snp16379-scaffold1727-379972	14122218	0.226898	0	0.0125324	0	0.0587356	0.0094282	0.113003	0.000390808	0.0263663	0.00923806	0.0117471	0.00776293
1	snp16380-scaffold1727-416969	14160077	0.00966862	0	0	0	0	0	0.120389	0.000390808	0.0194292	0.00353322	0.0161678	0.0460259
1	snp16382-scaffold1727-499061	14242857	0.302864	0.00195404	0.0777221	0.0176661	0	0.00793513	0.146791	0.00270829	0.0180509	0.00353322	0.0184839	0.0417357
1	snp16383-scaffold1727-539624	14283539	0.0369312	0	0	0	0.0221036	0.191315	0.119407	0.00270829	0.0155444	0.0180708	0.0259424	0.03985
1	snp16384-scaffold1727-584472	14328961	0.157593	0.0115874	0	0	0.0115803	0	0.19121	0.0260393	0.0174128	0.0180708	0.0388409	0.0499113
1	snp16385-scaffold1727-628232	14370595	0.0899757	0	0	0.0726879	0.096028	0	0.130637	0.0273077	0.00942741	0.0145376	0.0405756	0.0483243
1	snp16386-scaffold1727-692992	14435937	0.368687	0.116655	0.00934205	0	0.0644925	0.0503065	0.159396	0.0273077	0.0102978	0.0145376	0.0477777	0.0100613
1	snp16389-scaffold1727-810062	14553632	0	0.00829615	0.037795	0	0.00867381	0	0.132868	0.0249902	0.0102978	0.0145376	0.0454616	0.0100613
1	snp22899-scaffold2280-49319	14608287	0.180722	0	0.00435174	0	0.0581138	0	0.134412	0.0287804	0.0102978	2.77556e-18	0.026256	0.0100613
1	snp18406-scaffold1864-4910	14629980	0.0249538	0	0	0	0	0	0.101242	0.00913953	0.00842935	2.77556e-18	0.0133575	0.00503106
1	snp18407-scaffold1864-42371	14667992	0.0976958	0.0189508	0	0	0	0	0.156765	0.0108905	0.00391931	2.77556e-18	0.0192495	0.00503106
1	snp18408-scaffold1864-81955	14707683	0.202837	0.0184507	0	0	0	0.0251553	0.143265	0.0302697	0.0116773	0.000455224	0.00778265	0.0137476
1	snp18410-scaffold1864-161767	14788768	0.277617	0.0170509	0.0152448	0	0.0381336	0	0.229181	0.0376798	0.0420619	0.00165226	0.00778265	0.0137476
1	snp18411-scaffold1864-214928	14841735	0.113222	0.0968963	0.0431418	0.00227612	0.000779644	0.0435826	0.357261	0.0338896	0.0609974	0.00466172	0.0107921	0.0137476
1	snp18413-scaffold1864-302397	14929807	0.454534	0.0370501	0.151923	0.00598516	0	0	0.33813	0.0503701	0.147455	0.00728608	0.0225924	0.0205168
1	snp18415-scaffold1864-370124	14998509	0.738096	0	0.0946773	0.0150473	0.0150473	0	0.32119	0.0469599	0.151017	0.00728608	0.0149657	0.0205168
1	snp18417-scaffold1864-436778	15067263	0.10718	0.100853	0.432289	0.0131218	0.0590016	0.0590016	0.329435	0.0275806	0.142388	0.00683085	0.0148098	0.0159115
1	snp18418-scaffold1864-502366	15133823	0.19292	0	0.0330526	0	0	0	0.245713	0.0201706	0.112004	0.00563382	0.0148098	0.0199496
1	snp18420-scaffold1864-579977	15211721	0.154445	0	0	0	0	0.0205559	0.123141	0.0564058	0.097222	0.00262436	0.0118003	0.0199496
1	snp18422-scaffold1864-649921	15281691	0.0359224	0	0	0	0	0.0201904	0.101705	0.0668258	0.0107642	2.77556e-18	3.88578e-17	0.010889
1	snp18425-scaffold1864-796507	15423548	0.125236	0.181176	0.0207683	0	0	0	0.227378	0.0719258	0.00861434	2.77556e-18	0.00446068	0.0202674
1	snp18426-scaffold1864-834676	15461715	0	0.152953	0	0	0	0.0136988	0.196489	0.0817236	0.00861434	2.77556e-18	0.00446068	0.0161756
1	snp19490-scaffold197-29113	15499211	0.821287	0.0254998	0.0223034	0	0.0223034	0.046892	0.260649	0.0817236	0.00861434	2.77556e-18	0.00854906	0.0121375
1	snp19491-scaffold197-88308	15558731	0	0.0489893	0	0	0	9.66128e-05	0.255117	0.0454884	0.0132075	2.77556e-18	0.00854906	0.0122326
1	snp19492-scaffold197-143853	15607925	0.356721	0	0	0	0.0204419	0	0.262287	0.0148978	0.020598	2.77556e-18	0.0153122	0.00949287
1	snp19493-scaffold197-177092	15641469	0.0975768	0	0.0437341	0	0	0.000475742	0.150157	0.00979786	0.0161373	0.002202	0.0108515	0.000114471
1	snp19494-scaffold197-209156	15673303	0.0358483	0	0.0369523	0	0.0338155	0	0.163531	0.000419202	0.0201368	0.00400611	0.0108515	0.000475954
1	snp19495-scaffold197-240248	15704938	0.260639	0	0	0.01101	0	0	0.118831	0.000419202	0.0201368	0.00492476	0.0067631	0.000475954
1	snp19496-scaffold197-271219	15735813	0.0668689	0.00209601	0.0199975	0.00902057	0	0.00190403	0.117428	0.000419202	0.01139	0.00492476	0.0067631	0.00436409
1	snp19497-scaffold197-329480	15795111	0.133224	0	0	0.00459324	0	0	0.136998	0.000419202	0.00957164	0.00492476	3.88578e-17	0.00436409
1	snp19498-scaffold197-373855	15839421	0.0905584	0	0	0	0	0.0199164	0.0882802	0.000419202	0.0101686	0.00272276	3.88578e-17	0.0151182
1	snp19499-scaffold197-420534	15884799	0.133698	0	0.0278607	0	0	0	0.0981623	2.81893e-17	0.00616907	0.000918648	3.88578e-17	0.0456618
1	snp19500-scaffold197-473327	15938241	0.0170519	0	0.00298467	0	0	0.0537705	0.078088	0.0146822	0.0192542	0.0100789	3.88578e-17	0.0478034
1	snp19501-scaffold197-526561	15996206	0.116279	0	0	0	0	0.154622	0.177328	0.0146822	0.027157	0.0100789	0.00790278	0.043884
1	snp19503-scaffold197-615809	16086370	0.0328526	0.0734109	0.0654258	0.0503946	0	0.010708	0.150588	0.0146822	0.0308137	0.0140162	0.0380192	0.043884
1	snp19504-scaffold197-664478	16135056	0.586757	0	0.0395139	0	0.0395139	0.000319567	0.214946	0.0382176	0.0400213	0.0140162	0.0429171	0.034329
1	snp19505-scaffold197-696238	16167060	0	0	0.0461441	0.0196864	0.150582	0	0.199729	0.0448507	0.0493372	0.0140162	0.0429171	0.00340461
1	snp19507-scaffold197-771778	16243199	0.33884	0.117677	0.0490225	0	0.0244898	0.00599549	0.221603	0.0546241	0.044116	0.00393728	0.0429171	0.00257779
1	snp19508-scaffold197-811792	16283526	0.0401959	0.0331656	0.0465799	0	0	0	0.104251	0.0546241	0.0362133	0.00393728	0.0350144	0.00251388
1	snp19509-scaffold197-876261	16347852	0.14222	0.122278	0.0393198	0	0	0.00657389	0.17824	0.0546241	0.0269844	0.0138497	0.00489796	0.00251388
1	snp19510-scaffold197-919323	16390778	0	0	0	0	0	0	0.114012	0.035555	0.0204791	0.0153432	0.000332818	0.00506184
1	snp19512-scaffold197-992686	16462482	0.369945	0	0	0.0692484	0	0	0.130541	0.0636874	0.0202951	0.0244752	0.000332818	0.0207155
1	snp19514-scaffold197-1084194	16555841	0.017699	0.0223312	0.0164956	0.0074675	0.00166409	0.0187353	0.102097	0.03933	0.0124311	0.0273556	0.0036622	0.0194008
1	snp19515-scaffold197-1138717	16607876	0.122842	0.173828	0.0456601	0.0456601	0	0.0782685	0.149227	0.03933	0.0370377	0.0301678	0.0189446	0.0194008
1	snp19516-scaffold197-1195120	16665550	0	0.000490631	0	0.0144022	0.0166469	0	0.0842521	0.047211	0.0470116	0.0219784	0.0672658	0.0194008
1	snp19517-scaffold197-1228293	16700072	0.235647	0	0.123033	0.014061	0.076412	0	0.161022	0.0528925	0.0637585	0.0204849	0.0777547	0.0303556
1	snp19519-scaffold197-1324696	16797670	0.0450727	0.0394053	0.0498693	0.028301	0.241606	0	0.160632	0.0181269	0.0585405	0.0152669	0.0861234	0.0147019
1	snp19520-scaffold197-1358363	16830479	0.40155	0.0507387	0.10023	0	0.0541085	0.0735095	0.180602	0.0218035	0.0585405	0.0182197	0.082794	0.0147019
1	snp19521-scaffold197-1391007	16863346	0.120889	0	0.0195701	0.0195701	0.0418436	0	0.211725	0.0218035	0.0339339	0.0154075	0.0684666	0.0156569
1	snp19522-scaffold197-1459019	16931903	0.0998514	0.0188736	0	0.0291664	0	0	0.226045	0.0194927	0.02396	0.0097473	0.0201454	0.0156569
1	snp19524-scaffold197-1568886	17037731	0.39126	0	0	0	0.00477504	0.00477504	0.15672	0.0107093	0.00391402	0.0097473	0.00932373	0.000955008
1	snp19525-scaffold197-1622472	17090960	0.116674	0.0278514	0	0	0	0	0.180807	0.0333437	0.000220576	0.00583328	0.00316557	0.00316557
1	snp19526-scaffold197-1652647	17121440	0.0549278	0.00682137	0	0	0	0	0.255768	0.029569	0.000220576	0.00133339	0.0113605	0.00316557
1	snp19527-scaffold197-1682937	17151905	0.241321	0.113172	0.00110288	0	0.0110528	0.0110528	0.180485	0.0326643	0.000220576	0.00133339	0.0132703	0.00330337
1	snp19528-scaffold197-1741232	17210656	0.474658	0	0	0.00666696	0.0409748	0	0.165248	0.027094	0.000220576	0.00485555	0.0154056	0.00682553
1	snp53028-scaffold7979-8246	17271435	0.0148428	0.0154768	0	0	0.014324	0.00546405	0.184339	0.0257298	0.00874492	0.00796379	0.0154056	0.0172857
1	snp29443-scaffold3180-212691	17334789	0.040492	0	0	0.0176108	0.0106766	0.0176108	0.16418	0.00634252	0.0280745	0.00796379	0.0199511	0.0357817
1	snp29442-scaffold3180-178901	17370017	0.15038	0	0.0426217	0.0155412	0	0.0523007	0.18372	0.0118687	0.0442728	0.00693716	0.0184305	0.0357817
1	snp29441-scaffold3180-133307	17415477	0.140529	0.0162358	0.097751	0	0.0337799	0.103533	0.2979	0.00877338	0.0547208	0.00693716	0.0181142	0.0346889
1	snp29439-scaffold3180-4360	17545748	0.572357	0.0276311	0.0809911	0.00153378	0.0333722	0	0.397896	0.0145839	0.070146	0.00418013	0.019385	0.0311667
1	snp2705-scaffold1077-1700112	17569282	0.585741	0	0.0522403	0	0.0127423	0	0.430106	0.0145839	0.0616217	0.00107189	0.0336357	0.0207066
1	snp2704-scaffold1077-1651566	17617852	0.540473	0.0290528	0.0771261	0.00382565	0.0170308	0	0.421237	0.0113368	0.0420715	0.00606761	0.0268797	3.60822e-17
1	snp2703-scaffold1077-1616072	17653213	0.31143	0	0	0	0.0712532	0	0.334634	0.0134789	0.0258733	0.00622743	0.0202053	0.0131029
1	snp2702-scaffold1077-1551097	17719029	0.096184	0	0	0.0249786	0	0	0.308617	0.0134789	0.0154252	0.00622743	0.032398	0.0131029
1	snp2701-scaffold1077-1514725	17755696	0.139341	0.0383418	0	0.0023329	0	0.0655144	0.219759	0.00766836	-2.77556e-18	0.00617102	0.0292384	0.0263469
1	snp2700-scaffold1077-1462879	17808157	0.455655	0	0	0	0.0737062	0	0.302091	0.00766836	0.00147417	0.00617102	0.0278355	0.0263469
1	snp2699-scaffold1077-1406515	17864787	0.0961828	0	0	0.00354361	0.00123282	0.0662201	0.322263	0.00836821	0.00442483	0.00412596	0.03498	0.0263469
1	snp2698-scaffold1077-1349758	17920743	0.723094	0	0.00737086	0	0.0642386	0	0.365854	0.00467793	0.00442483	0.00365938	0.03498	0.0273956
1	snp2697-scaffold1077-1310506	17960281	0.19704	0.00349924	0.0147533	0.0147533	0.0357223	0	0.276485	0.00467793	0.00520569	0.00365938	0.0202387	0.0273956
1	snp2696-scaffold1077-1261395	18014382	0.357296	0.0198904	0	0	0	0.070758	0.257248	0.00467793	0.00520569	0.00295066	0.0381781	0.0200663
1	snp2695-scaffold1077-1206130	18069533	0.00881079	0	0.00390427	0	0	0	0.154791	0.00542982	0.0104898	0.00295066	0.0462436	0.0200663
1	snp2694-scaffold1077-1152775	18122938	0	0	0	0	0.0909295	0.0295737	0.139988	0.00472997	0.00753917	0.00055379	0.0523857	0.0200953
1	snp2693-scaffold1077-1119315	18155966	0.21081	0.00375944	0.0337916	0	0.104566	0	0.188682	0.00653935	0.0100601	0.00397943	0.0617671	0.00936936
1	snp2691-scaffold1077-1023522	18252545	0.123022	0	0	0.00276895	0.0664328	0.000144887	0.287616	0.0075315	0.00927926	0.0182301	0.0617671	0.0168005
1	snp2690-scaffold1077-992016	18284168	0.600766	0.0289373	0.0126047	0.0171282	0.0469073	0.0171282	0.400854	0.00776351	0.00927926	0.021024	0.0441952	0.0163617
1	snp2689-scaffold1077-943184	18333142	0.503481	0.00496076	0	0.0712532	0	0.0371556	0.358692	0.00701162	0.00322571	0.021024	0.023282	0.0163617
1	snp2688-scaffold1077-899121	18377529	0.566192	0.00116004	0	0.0139698	0.00306995	0.0273797	0.349835	0.00701162	0.00704277	0.0223765	0.00999545	0.0196396
1	snp2687-scaffold1077-857485	18419704	0	0	0.00352386	0	0	0	0.280681	0.00578004	0.00452183	0.0189509	0.0105334	0.0234109
1	snp2686-scaffold1077-811032	18466635	0.0787354	0	0.0190853	0.00953152	0	0.0165343	0.19622	0.00641159	0.00452183	0.00470026	0.0108849	0.0159797
1	snp2685-scaffold1077-756583	18521220	0.254999	0.0227794	0	0	0.0495973	0.0359847	0.0905492	0.00617958	0.00452183	0.0019063	0.0103641	0.0137826
1	snp2682-scaffold1077-659046	18619382	0.0811719	0.00811849	0	0	0.00175717	0	0.117412	0.0113168	0.00381706	0.0019063	0.0103641	0.0137826
1	snp2681-scaffold1077-625537	18653035	0.0378396	0	0	0	0.000466008	0.0163942	0.116089	0.022331	0.00389556	-1.38778e-18	0.0103641	0.0114518
1	snp2680-scaffold1077-583962	18694031	0.134315	0.0256859	0	0	0	0	0.0988908	0.0193938	0.00389556	0.000628998	0.000444636	0.00425483
1	snp2679-scaffold1077-554567	18723380	0.0721205	0.0550712	0.0194778	0	0	0.00487995	0.0826564	0.0177701	0.00534308	0.000628998	0.0250144	0.00802207
1	snp2678-scaffold1077-513074	18765350	0.169007	0.00809325	0	0.00314499	0	0	0.0783908	0.0314856	0.00534308	0.000628998	0.0249212	0.010678
1	snp2677-scaffold1077-472914	18805692	0	0	0.00723761	0	0.124606	0.0188362	0.0515278	0.0263485	0.00534308	0.00328326	0.0249212	0.010678
1	snp2676-scaffold1077-440931	18837675	0.0165114	0.0685779	0	0	0	0.0296737	0.0371037	0.0252055	0.00144752	0.00623882	0.0323125	0.0126575
1	snp2675-scaffold1077-392666	18887354	0	0	0	0.0132713	0	0	0.00330228	0.0238279	0.00983522	0.0106741	0.0323125	0.0429741
1	snp2673-scaffold1077-323811	18956236	0	0.0493561	0	0.0147778	0.0369565	0.0147778	0.0618867	0.0269096	0.0415295	0.0139393	0.0276251	0.0424722
1	snp2670-scaffold1077-230230	19049675	0	0.00120558	0.0419385	0.0253213	0	0.151583	0.175458	0.0210246	0.0532515	0.0256613	0.031743	0.0365374
1	snp2669-scaffold1077-195070	19084964	0.292922	0.0154083	0.165709	0.0163263	0.101169	0.0163263	0.208816	0.0253983	0.0533394	0.0230071	0.031743	0.0365374
1	snp2668-scaffold1077-160361	19119453	0.584367	0.0391528	0.05861	0.05861	0.0205897	0	0.251745	0.0213293	0.0656472	0.0200515	0.0243517	0.0335819
1	snp2667-scaffold1077-105589	19174013	0.166793	0.0218687	0.000439678	0	0	0	0.310579	0.0210882	0.064883	0.0149873	0.0243517	0.00326526
1	snp2665-scaffold1077-2853	19277220	0.214641	0.0290111	0.0615386	0	0	0	0.269705	0.0180065	0.0317412	0.011722	0.00510398	3.1225e-17
1	snp56450-scaffold889-81899	19361968	0.294173	0	0.0381177	0	0	0	0.152832	0.020053	0.0349788	0.00625538	0.00098604	0.00478604
1	snp56451-scaffold889-117783	19397739	0.0885518	0	0	0	0.0049302	0	0.146308	0.0184224	0.0370033	0.0133191	0.00098604	0.00478604
1	snp56452-scaffold889-149700	19429753	0	0.0493851	0.0747979	0.0312769	0	0.0239302	0.10338	0.0170962	0.0246956	0.0133937	0.00098604	0.00478604
1	snp56453-scaffold889-191547	19471320	0.134176	0.0137158	0.0105625	0.0353188	0	0	0.0654888	0.0170962	0.0187644	0.0139799	0.00098604	0.00478604
1	snp56454-scaffold889-223354	19503036	0	0.0223801	0	0.000372969	0	0	0.0565018	0.0425612	0.0512046	0.0139799	0.000952048	0.00478604
1	snp56455-scaffold889-252848	19533154	0.104716	0	0.00846142	0.00293081	0	0	0.151653	0.0326842	0.0707678	0.00772452	0.000952048	3.1225e-17
1	snp56456-scaffold889-297540	19577808	0.043617	0.127325	0.162201	0	0.00476024	0	0.124818	0.0520946	0.0969775	0.000660756	0.00306769	3.1225e-17
1	snp56457-scaffold889-335404	19616172	0.475756	0	0.172614	0	0	0	0.150172	0.0476186	0.111715	0.0216098	0.00306769	3.1225e-17
1	snp56459-scaffold889-395908	19677184	0	0.110768	0.141611	0	0.0105782	0	0.131747	0.0476719	0.111466	0.0210236	0.00306769	3.1225e-17
1	snp56460-scaffold889-430556	19711836	0.126772	0	0.0736852	0.105118	0	0	0.149599	0.0404732	0.0790258	0.0210236	0.00365764	0.00187757
1	snp56464-scaffold889-633296	19915346	0.0125917	0.000266607	0.00721903	0	0	0	0.103102	0.0712626	0.044503	0.0221002	0.00365764	0.00587071
1	snp56465-scaffold889-663680	19945988	0.132877	0.0913316	0	0	0.00771002	0.00938786	0.152787	0.049109	0.0165961	0.0241119	0.001542	0.00587071
1	snp56466-scaffold889-701622	19985143	0.243269	0.153947	0	0.00538303	0	0.0199657	0.175087	0.0581605	0.00185907	0.00897761	0.00284217	0.00587071
1	snp56467-scaffold889-738170	20022382	0.248426	0	0.00207631	0.0100586	0	0	0.223295	0.0581072	0.000415262	0.00897761	0.00284217	0.00587071
1	snp56468-scaffold889-766729	20051303	0.23827	0.0452572	0	0.0294464	0.00650083	0	0.19672	0.0428551	0.000736114	0.00897761	0.00130017	0.00399314
1	snp56470-scaffold889-884487	20166824	0.253634	0	0	0	0	0	0.173233	0.0179619	0.000736114	0.007901	0.0152584	0.00460834
1	snp56471-scaffold889-925406	20208292	0	0.0150715	0.00160426	0	0	0	0.160921	0.0179619	0.00543195	0.00885406	0.0363762	0.00757312
1	snp29897-scaffold325-113963	20348352	0.125834	0.029481	0	0	0.0697912	0.0230417	0.123606	0.0089105	0.00543195	0.00296478	0.0488947	0.00757312
1	snp29898-scaffold325-146256	20380685	0.186869	0	0.0255555	0.0148239	0.105589	0.0148239	0.0728794	0.00915982	0.00543195	0.00296478	0.0551934	0.00757312
1	snp29899-scaffold325-199682	20435581	0.051694	0	0	0	0.0690935	0	0.133824	0.00673663	0.0239896	0.0109382	0.0559041	0.00757312
1	snp29900-scaffold325-236650	20472067	0	0.00124659	0	0	0.0314933	0	0.157792	0.000840434	0.0248055	0.0109382	0.04647	0.00296478
1	snp29901-scaffold325-292851	20528499	0.304723	0.00295558	0.0943925	0.0398673	0.00355352	0	0.189366	0.0113224	0.0525658	0.0184523	0.0253522	3.08781e-17
1	snp29902-scaffold325-327908	20563628	0.245674	0	0.00407949	0	0.0226208	0	0.233584	0.0304111	0.0525658	0.0184523	0.0148569	3.08781e-17
1	snp29905-scaffold325-443200	20679794	0.344739	0.0524098	0.164357	0.0523941	0	0	0.245962	0.0598648	0.0525658	0.0184523	0.00855822	3.08781e-17
1	snp29906-scaffold325-478368	20714877	0.272784	0.0954437	0	0	0.0166168	0	0.245655	0.0753255	0.0336873	0.0104788	0.00784752	3.08781e-17
1	snp29907-scaffold325-529365	20765919	0.0618881	0.148515	0	0	0	0	0.211378	0.115047	0.0393496	0.0225008	0.00445923	0.0073889
1	snp29908-scaffold325-568853	20805789	0.30319	0.0802588	0	0	0	0	0.14243	0.104565	0.0064782	0.012022	0.00445923	0.0073889
1	snp29909-scaffold325-623115	20860886	0.0742881	0.198606	0.032391	0.0601099	0.00567936	0.0369445	0.121411	0.085476	0.0064782	0.012022	0.0216443	0.0117279
1	snp29910-scaffold325-660939	20898618	0	0	0	0	0	0	0.198868	0.055773	0.0114662	0.0148868	0.0245091	0.0123104
1	snp29911-scaffold325-694009	20931222	0.16769	0	0	0	0.102542	0.0216948	0.195149	0.0397212	0.0118307	0.0188182	0.0307373	0.0172219
1	snp29912-scaffold325-754182	20990231	0.44917	0	0.0249402	0.014324	0.014324	0.00291292	0.180291	5.55112e-17	0.00535253	0.0079682	0.0296015	0.0144883
1	snp29913-scaffold325-817983	21053995	0.284597	0	0.00182245	0.019657	0.0311413	0.0245575	0.273553	0.00627058	0.0112858	0.0079682	0.0355348	0.0168811
1	snp29918-scaffold325-1013313	21250445	0	0	0	0.00586	0	0.0232763	0.268297	0.00627058	0.0133726	0.00912772	0.0151307	0.0125422
1	snp29919-scaffold325-1042654	21279804	0.466308	0.0313529	0.0296665	0	0.0296665	0.0119642	0.196595	0.00627058	0.0131479	0.00626292	0.0122659	0.0350076
1	snp29922-scaffold325-1136180	21374349	0.14141	0	0.0104337	0.00579761	0.000521542	0	0.152331	0.00627058	0.0127834	0.00597238	0.00603761	0.0300961
1	snp29923-scaffold325-1167330	21405696	0.0906597	0	0.0238167	0	0	0.11524	0.172008	0.00638785	0.0151878	0.00480038	0.00603761	0.040004
1	snp29924-scaffold325-1201854	21440306	0.0632776	0	0	0.0182043	0	0	0.154037	0.00877149	0.00925452	0.0111947	0.0156504	0.0376112
1	snp29925-scaffold325-1260525	21499238	0.0983833	0.00058633	0.0120222	0	0	0.0728159	0.136152	0.0197229	0.00716778	0.0100352	0.0171601	0.0376112
1	snp8059-scaffold1292-155797	21580623	0.376455	0.0432711	0	0.0319717	0.0777306	0	0.230777	0.0290425	0.00620516	0.0138359	0.0375617	0.0145632
1	snp8058-scaffold1292-114256	21622618	0.0519838	0.0547572	0	0	0.00806973	0	0.223	0.0290425	0.0102066	0.010541	0.0375617	0.0150783
1	snp8057-scaffold1292-81777	21655664	0.563787	0.0465979	0.0190036	0.0190036	0.102008	0	0.270185	0.0289252	0.0150193	0.0156052	0.0377746	0.00890285
1	snp8056-scaffold1292-51757	21685704	0.0243928	0	0.0200072	0.00172955	0	0.00257577	0.229135	0.020271	0.0181747	0.00921089	0.0222285	0.00890285
1	snp8055-scaffold1292-1488	21737062	0.334305	0	0.0360857	0.0253213	0.0010649	0.0419385	0.254624	0.0198858	0.0183453	0.0157537	0.0225256	0.00890285
1	snp37985-scaffold472-30882	21775995	0.171205	0	0.0157769	0	0	0	0.21519	0.0105662	0.0174502	0.011953	0.00443334	0.00890285
1	snp37986-scaffold472-65540	21810665	0.179429	0.0528312	0.000853281	0.0327139	0.0095551	0	0.210311	0.0105662	0.014486	0.011607	0.00443334	0.0130625
1	snp37987-scaffold472-125488	21870078	0.366616	0	0.014528	0	0.0115467	0	0.149977	0.0105662	0.030515	0.00654278	0.00422036	0.0149055
1	snp37988-scaffold472-190386	21934777	0	0	0.00518603	0	0	0.0233739	0.118266	0.0122025	0.034166	0.00675129	0.00617863	0.0275048
1	snp37989-scaffold472-221261	21965524	0.0326345	0	0.116231	0	0	0.0511537	0.0823804	0.0238129	0.0347729	0.000986054	0.0123844	0.0362059
1	snp37990-scaffold472-257492	22001269	0.0126516	0.00818153	0.0340319	0.00104256	0.00979137	0.0629966	0.00905722	0.0324364	0.0353437	0.000986054	0.010075	0.0362606
1	snp37991-scaffold472-308567	22052378	0	0.110883	0.00388771	0.00388771	0.0405837	0.0435054	0.0256336	0.0391509	0.0343065	0.00309621	0.010075	0.038958
1	snp37992-scaffold472-342556	22086308	0	0.0431175	0.0173818	0	0	0.000273431	0.0502835	0.0443376	0.0134482	0.00309621	0.010075	0.0323145
1	snp37994-scaffold472-439408	22185994	0.0828817	0.0335724	0	0.0105508	0	0.0368608	0.104715	0.0427013	0.00664236	0.00288828	0.0288915	0.0197152
1	snp37995-scaffold472-469182	22215773	0.155884	0.0259338	0.0119394	0	0	0.0179363	0.154904	0.0243058	0.00673932	0.00211074	0.0321422	0.0110141
1	snp37996-scaffold472-514946	22261555	0.284811	0	2.88185e-06	2.88185e-06	0.103874	0	0.154904	0.0156823	0.00666912	0.00998336	0.0321422	0.0109594
1	snp37997-scaffold472-549191	22295683	0.250943	0.0189055	0.00437253	0	0.0568368	0	0.147902	0.00896786	0.0156223	0.00865888	0.0727302	0.0183049
1	snp37998-scaffold472-628236	22368790	0	0	0.0170308	0.0393631	0	0	0.116725	0.0037811	0.0229122	0.00865888	0.0854496	0.0157548
1	snp37999-scaffold472-668384	22408442	0.0478699	0	0.0447657	0.0039284	0.20294	0.0735881	0.0621742	0.0037811	0.0229116	0.0086583	0.0692191	0.0157548
1	snp38000-scaffold472-702101	22442186	0	0	0.0483889	0	0.0635973	0.00518603	0.138412	0.00106114	0.0220371	0.0086583	0.0643856	0.0194746
1	snp38003-scaffold472-808885	22547997	0.0120579	0	0	0	0.0227212	0	0.16994	0.00106114	0.029683	0.00610364	0.0728348	0.0194746
1	snp38004-scaffold472-850073	22588850	0.632131	0.0053057	0	0	0.0326695	0.018599	0.16179	0.00106114	0.0207298	0.00708105	0.0691898	0.00499703
1	snp38005-scaffold472-900891	22639453	0.15764	0	0.0552602	0.0265898	0.0422458	0	0.200367	0.0142042	0.0112106	0.00708105	0.0564703	0.0179958
1	snp38006-scaffold472-951898	22690612	0.00712318	0	0	0.00881546	0.184715	0.0012001	0.200597	0.0142042	0.0112106	0.00944751	0.056828	0.0180659
1	snp38009-scaffold472-1088123	22826968	0.192885	0.0657153	0.000792899	0	0	0.0701799	0.111922	0.0131431	0.0223893	0.00944751	0.0502941	0.0143461
1	snp38010-scaffold472-1123832	22863065	0.013204	0	0	0.0118323	0.0245097	0.000350331	0.0994911	0.0359769	0.0113373	0.00802923	0.0457446	0.0143461
1	snp38011-scaffold472-1186160	22925405	0.18876	0	0.0558935	0	0	0	0.143304	0.0414351	0.0140019	0.00626614	0.00880162	0.0142872
1	snp38012-scaffold472-1216103	22955395	0.0954834	0.114169	0	0.0194984	0.0194984	0	0.137068	0.0592648	0.0226764	0.00827472	0.0187268	0.00297625
1	snp38013-scaffold472-1246997	22986393	0.226187	0.0272912	0.0133232	0	0	0.000905904	0.146925	0.0686088	0.0226764	0.00590826	0.0180727	0.00290618
1	snp14138-scaffold1564-1053422	23024872	0.161707	0.154864	0.0441652	0.0100429	0.0496259	0.013625	0.122283	0.0892394	0.013689	0.00590826	0.0277352	0.0032966
1	snp14137-scaffold1564-1023233	23055029	0.062489	0.04672	0	0	0.021239	0	0.139967	0.0913718	0.013689	0.00595572	0.0247158	0.00417684
1	snp14136-scaffold1564-964970	23113994	0.0655506	0.103153	0.0109568	0	0.0483127	0.00195212	0.0957088	0.0859136	0.0163918	0.00595572	0.0365534	0.00399566
1	snp14134-scaffold1564-883412	23194849	0.183903	0.124831	0	0.0197357	0.00440118	0.00440118	0.0633674	0.0549408	0.00755872	0.0069497	0.0270509	0.0055402
1	snp14133-scaffold1564-844000	23233899	0.00489454	0	0.0268368	0	0.0591881	0	0.0770418	0.0455968	0.00755872	0.0108026	0.0298696	0.00939308
1	snp14132-scaffold1564-790368	23287927	0	0	0	0.0150128	0.00211336	0.0213477	0.208236	0.0249662	0.00841242	0.0108889	0.0322895	0.00908893
1	snp14131-scaffold1564-743315	23334981	0.130861	0	0	0.0192644	0.0353326	0.0192644	0.217655	0.0283218	0.00841242	0.00783114	0.032858	0.0082087
1	snp14130-scaffold1564-698580	23379951	0.721523	0	0.0152253	0.000431387	0.0604122	0.000431387	0.239875	0.0301755	0.0040311	0.00783114	0.0210204	0.00990687
1	snp14129-scaffold1564-642988	23435641	0.230998	0.141609	0	0.00444712	0.00724387	0	0.239875	0.0301755	0.0040311	0.00482858	0.0205977	0.00850999
1	snp14128-scaffold1564-604366	23474319	0.115995	0.00926848	0.0049302	0	0	0.00849087	0.218716	0.033412	0.0040311	0.0020254	0.0224222	0.00867169
1	snp14127-scaffold1564-569494	23509109	0	0	0	0	0	0.0143633	0.0750425	0.0353897	0.00572204	0.00193912	0.0183221	0.00858541
1	snp14126-scaffold1564-524752	23554142	0.0250638	0.0161826	0	0.00524847	0.0444547	0.0200729	0.147643	0.00706794	0.00572204	0.0030401	0.0277093	0.00858541
1	snp14125-scaffold1564-468437	23610388	0.00315568	0.00988862	0.02368	0	0.0399121	0	0.135449	0.00521424	0.004736	0.0067722	0.0279168	0.00688724
1	snp14124-scaffold1564-414763	23662055	0.594001	0	0	0.00995202	0.0541795	0	0.150871	0.00521424	0.00650018	0.0218115	0.0279168	0.004137
1	snp14121-scaffold1564-291831	23785869	0.0550237	0	0	0.0186605	0.00103773	0	0.145859	0.00197772	0.00650018	0.0214904	0.0190842	0.000122418
1	snp14120-scaffold1564-254458	23823185	0.0771126	0	0.00882088	0.0751963	0	0.00061209	0.15297	0.0205666	0.00645248	0.0354496	0.0111018	0.0077622
1	snp14119-scaffold1564-212895	23864452	0	0	0	0.00364295	0.000291848	0	0.0375992	0.0205666	0.0081776	0.0334592	0.00257362	0.0100699
1	snp14117-scaffold1564-138906	23951701	0.0387132	0.102833	0.0234415	0.0697963	0	0.0381989	0.14387	0.0255072	0.0081776	0.0302145	0.0113357	0.0100699
1	snp14116-scaffold1564-83916	24005636	0.0171465	0	0.00862561	0	0.0115385	0.0115385	0.128682	0.0403786	0.00743423	0.0151752	0.0208513	0.00994748
1	snp14115-scaffold1564-24142	24066210	0.586376	0.0247031	0	0.00243698	0.044848	0	0.13429	0.0666138	0.0163924	0.0234049	0.0207929	0.0386509
1	snp46388-scaffold640-654371	24165976	0.00117248	0.0743569	0.00510402	0	0.0475782	0	0.24715	0.0466419	0.0151083	0.0128498	0.028295	0.0310111
1	snp46387-scaffold640-620592	24199747	0.0280423	0.131176	0.044791	0.044791	0	0.143517	0.253667	0.0466419	0.0279135	0.0137566	0.0259873	0.051154
1	snp46386-scaffold640-591503	24228735	0.603015	0.00297331	0.0170211	0.0170211	0.0375101	0	0.256994	0.0495097	0.0313177	0.0132692	0.0204219	0.051154
1	snp46385-scaffold640-561516	24258739	0.0497269	0	0.0726513	0.00453372	0	0.112253	0.316461	0.0346383	0.0324125	0.0132692	0.035131	0.051154
1	snp46384-scaffold640-532528	24288050	0.603015	0.0390423	0.0170211	0	0.0170211	0	0.340836	0.0129619	0.0234543	0.00431096	0.0434618	0.0348301
1	snp46382-scaffold640-457655	24363453	0.298505	0	0.0105782	0	0.121124	0	0.292442	0.0123673	0.0209002	0.000906744	0.0359598	0.0486778
1	snp46381-scaffold640-424727	24397113	0.149916	0.0227941	0	0	0.0416539	0.0618976	0.297622	0.0123673	0.00866842	-2.42861e-18	0.0359598	0.0262272
1	snp46380-scaffold640-385838	24436551	0.361046	0	0.00425038	0	0	0.0692384	0.185049	0.00455882	0.00894246	0.000518818	0.0546946	0.0345456
1	snp46379-scaffold640-322113	24501077	0.0756258	0	0.0114924	0	0	0	0.195754	0.00455882	0.00682682	0.0013014	0.0343605	0.0499886
1	snp46378-scaffold640-293065	24530598	0.0401518	0	0.0183913	0.00259409	0.110695	0.0415919	0.297686	4.23273e-17	0.012324	0.0035861	0.0283144	0.0398938
1	snp46377-scaffold640-258836	24564989	0.352028	0	0	0.00391291	0.0194537	0.0772152	0.24794	4.23273e-17	0.0114739	0.00571468	0.0283144	0.0333717
1	snp46376-scaffold640-193367	24631460	0.65958	0	0.0274859	0.0114235	0.0114235	0.0114235	0.296564	4.23273e-17	0.0094822	0.00602144	0.0283144	0.0333717
1	snp46375-scaffold640-163838	24660884	0.112315	0	0	0.0106429	0	0.0366279	0.336505	4.23273e-17	0.0242756	0.00556761	0.00689585	0.0250533
1	snp46374-scaffold640-108253	24717188	0.318744	0	0.00153378	0.00153378	0	0	0.284524	0.0469696	0.0316845	0.00478503	0.0445263	0.0141142
1	snp46372-scaffold640-19604	24806816	0.239858	0	0.0923583	0.000324961	0.00360203	0	0.222725	0.0580782	0.0261874	0.0176918	0.0519628	0.0118501
1	snp23367-scaffold234-14290	24840492	0.0921243	0.234848	0.0370447	0	0.207606	0.0225196	0.208553	0.0580782	0.0470838	0.0230325	0.0659768	0.00749288
1	snp23368-scaffold234-50647	24876521	0.350585	0.0555429	0	0.0759576	0.0486059	0.000103209	0.14912	0.0601932	0.046777	0.0261296	0.0659768	0.00749288
1	snp23369-scaffold234-104736	24929698	0.0414544	0	0.104482	0.037346	0.07007	0.0148416	0.123514	0.0930556	0.029177	0.0289069	0.0931598	0.0156213
1	snp23370-scaffold234-134373	24959382	0.0215807	0.0105751	0	0.0170192	0	0	0.105089	0.046086	0.021768	0.0292593	0.0516386	0.0111174
1	snp23371-scaffold234-167191	24991653	0.111825	0.164312	0.00435815	0.0142116	0.139517	0.040642	0.0560816	0.0402801	0.0241542	0.0140678	0.0419174	0.0162995
1	snp23374-scaffold234-284579	25110030	0	0	0	0.00176202	0	0	0.0477907	0.0446324	0.00325783	0.00659856	0.0279034	0.0241366
1	snp23376-scaffold234-347754	25172890	0.105548	0.0265135	0.011931	0	0	0.0260139	0.053068	0.0425174	0.00325783	0.00319472	0.0279034	0.0320686
1	snp23377-scaffold234-386697	25211876	0	0.0217614	0	0	0	0.0540271	0.0454477	0.0106471	0.0023862	0.000352404	0.00462956	0.0243144
1	snp23379-scaffold234-455981	25281065	0.0479672	0	0	0	0	0.0396598	0.0454477	0.0134367	0.0023862	0.00619412	0.00462956	0.0243144
1	snp23380-scaffold234-494126	25319750	0.0737235	0.00496076	0	0	0.0231478	0.00187118	0.0283331	0.00845756	0.0051114	0.0113055	0.00462956	0.0191116
1	snp23381-scaffold234-532987	25358830	0	0.0139477	0	0.0309706	0	0	0.0589793	0.00410528	0.0118077	0.0113055	0.0175273	0.0151172
1	snp23382-scaffold234-580216	25405613	0.0199747	0.00161792	0.025557	0.025557	0	0	0.0662387	0.0149601	0.0118077	0.0113055	0.0344301	0.0283505
1	snp23383-scaffold234-618526	25443386	0.153231	0	0.0334817	0	0.0644888	0.0340552	0.0717216	0.0304767	0.0118077	0.0113055	0.0306866	0.0279762
1	snp23385-scaffold234-683659	25509689	0.0842644	0.0542742	0	0	0.0845139	0.105826	0.0864297	0.0276872	0.0118077	0.0051114	0.0421896	0.0279762
1	snp23386-scaffold234-746496	25572682	0.101138	0.0825437	0	0	0.00443022	0	0.131162	0.0337841	0.00677788	-9.02056e-18	0.0421896	0.0279762
1	snp45807-scaffold629-1505	25597661	0.0735405	0	0	0	0.0575153	0	0.212463	0.0337841	0.00381364	0.0037321	0.0411425	0.0211652
1	snp45808-scaffold629-55787	25652772	0.243635	0.0321028	0.000407692	0	0	0	0.242511	0.0229293	0.00381364	0.00777972	0.0242397	3.33067e-17
1	snp45809-scaffold629-110496	25707934	0.559739	0	0.0186605	0.0186605	0.0592529	0	0.230757	0.00642056	0.0322406	0.00777972	0.0298183	0.0156803
1	snp45810-scaffold629-158409	25755630	0.234503	0	0	0.0202381	0	0	0.228823	0.0183902	0.0535122	0.0115583	0.0183174	0.0156803
1	snp45812-scaffold629-255404	25852589	0.0423683	0	0.142135	0	0.0323232	0.0784017	0.210114	0.014076	0.0534307	0.0115583	0.0232772	0.0156887
1	snp45813-scaffold629-307168	25904012	0.0638712	0.0598482	0.106358	0.0188928	1.09045e-05	0	0.0981661	0.014076	0.0496986	0.0133604	0.0133939	0.0172333
1	snp45815-scaffold629-374658	25970905	0.150088	0.0105316	0	0	0.0247991	4.18781e-05	0.0753181	0.014076	0.0496986	0.00931282	0.0140307	0.0172333
1	snp45816-scaffold629-412795	26009310	0	0	0	0.0276713	0.00983631	0.00772305	0.127395	0.014076	0.0215014	0.00931282	0.0121034	0.00155299
1	snp45817-scaffold629-484215	26080768	0.120263	0	0	0	0.00318388	0	0.114621	0.00210632	0.00789262	0.00663146	0.0134041	0.00471961
1	snp45818-scaffold629-512874	26109245	0.302754	0	0.00114881	0	0.0226868	0	0.0854621	0.00780702	0.00789262	0.00663146	0.0141217	0.00471123
1	snp45819-scaffold629-558019	26155053	0	0	0.0383143	0.005486	0.00651445	0.0158331	0.117972	0.00780702	0.00789262	0.0010972	0.0136084	0.00316662
1	snp45821-scaffold629-642356	26240086	0.00429343	0.0390351	0	0	0.0283872	0	0.103722	0.00875036	0.00789262	0.00118703	0.0141997	0.00316662
1	snp11780-scaffold1437-813	26324735	0.162548	0	0	0	0.00726983	0	0.0431716	0.00875036	0.00766286	0.00373049	0.00966229	0.00316662
1	snp11781-scaffold1437-41411	26363592	0.0490165	0.00471672	0	0.000449173	0.00613998	0	0.0588125	0.0208984	0.01602	0.00866969	0.0083594	0.00399296
1	snp11782-scaffold1437-114863	26438506	0	0	0	0.0127173	0	0	0.0644634	0.0130914	0.01602	0.0151476	0.00268196	0.00399296
1	snp11784-scaffold1437-174947	26495638	0.0782046	0.0607402	0.0800999	0.030182	0	0.0199648	0.0388105	0.0196721	0.01602	0.0184719	0.00393804	0.00399296
1	snp11785-scaffold1437-218398	26539756	0.032548	0	0	0.0323897	0	0	0.0632154	0.0187287	0.0291743	0.0197499	0.017755	0.00399296
1	snp11786-scaffold1437-248909	26572974	0.0342833	0.0329035	0	0.0166212	0.0135502	0	0.0662879	0.0198922	0.0299366	0.0172065	0.017755	0.00399296
1	snp11787-scaffold1437-308268	26634020	0.171041	0	0.0657715	0.00683946	0.0752248	0	0.138773	0.0147997	0.0139166	0.0226289	0.0182485	3.19189e-17
1	snp11788-scaffold1437-365730	26692478	0.0153625	0.00581706	0.00381136	0	0	0	0.194347	0.01623	0.0139166	0.0201152	0.0402509	3.19189e-17
1	snp11789-scaffold1437-413841	26739141	0.440629	0.035278	0	0.057294	0.00246731	0	0.188784	0.00964933	0.0321338	0.016791	0.0666638	3.19189e-17
1	snp11790-scaffold1437-451538	26776139	0.310417	0.00715159	0	0.0198214	0.110012	0	0.154576	0.00964933	0.0189795	0.0222389	0.0602908	3.19189e-17
1	snp11791-scaffold1437-496710	26820934	0.00647173	0	0.0910862	0	0.145615	0	0.156026	0.0106422	0.022034	0.0334681	0.0663808	0.000157679
1	snp11793-scaffold1437-557127	26882191	0	0	0	0.0340789	0.0433595	0	0.103527	0.0035866	0.02403	0.0220093	0.0735179	0.000157679
1	snp11794-scaffold1437-597970	26923801	0.022612	0.0107814	0.0190838	0.056146	0.0304501	0.000788397	0.0716593	0.00215628	0.0254691	0.0195692	0.0529546	0.000157679
1	snp11795-scaffold1437-634114	26959471	0.178132	0	0.00997987	0	0.0381527	0	0.116723	0.00389375	0.00725188	0.0195692	0.0238316	0.00195387
1	snp16353-scaffold17213-6456	26970374	0.151081	0	0.00719571	0.00762115	0.00719571	0	0.120252	0.00389375	0.0209396	0.0127534	0.0162275	0.00195387
1	snp51940-scaffold763-313236	26988972	0.231792	0.00868733	0	0	0	0.00898095	0.147662	0.00173747	0.0173258	0.00532185	0.0101375	0.00179619
1	snp51939-scaffold763-284577	27017999	0.017645	0	0.0684388	0	0.00533914	0	0.112036	0.00173747	0.0153298	0.00752069	0.00661337	0.00179619
1	snp51938-scaffold763-236846	27063404	0.159661	0	0.00101461	0.0189881	0	0	0.0915269	0.00173747	0.0150052	0.0111879	0.00932131	0.00179619
1	snp51937-scaffold763-185874	27114293	0	0	0	0.0109942	0.020532	0	0.143993	5.34295e-17	0.0150052	0.0268692	0.00932131	0.00790278
1	snp51935-scaffold763-102681	27197512	0.0485367	0	0.00557277	0.0259571	0.0207354	0	0.140464	5.34295e-17	0.00164155	0.0268692	0.0128819	0.0193911
1	snp51934-scaffold763-51109	27249616	0.494122	0	0	0.0784065	0	0.0395139	0.181398	5.34295e-17	0.00143863	0.0314942	0.0154366	0.03228
1	snp51933-scaffold763-16884	27283984	0	0	0.00162037	0	0.0231419	0.0574414	0.181398	0.00938104	0.0512442	0.0292954	0.0113302	0.0578002
1	snp15734-scaffold1652-1168377	27338264	0.36433	0	0	0.0421133	0.0127736	0.0644448	0.17169	0.0122332	0.0501297	0.024104	0.0149601	0.0605438
1	snp15733-scaffold1652-1126966	27379851	0	0.0469052	0.249028	0	0	0.127601	0.0893865	0.0157468	0.0530963	0.00842266	0.0149601	0.054662
1	snp15732-scaffold1652-1076324	27430889	0	0.014261	0	0	0.038885	0.0137177	0.100908	0.0157468	0.0527723	0.00842266	0.0103317	0.0467733
1	snp15731-scaffold1652-1009834	27497514	0.0826027	0.0175677	0.0148333	0	0	0.0101049	0.0363674	0.0157468	0.0527723	-1.38778e-18	0.00818574	0.0338844
1	snp15730-scaffold1652-979958	27527144	0.0576096	0	0	0	0	0.0179982	0.0490059	0.00636574	0.0106044	0.00092496	0.0131088	0.0223117
1	snp15728-scaffold1652-876047	27631945	0.0416246	0	0	0	0.00204372	0	0.0632475	0.00351354	0.0106044	0.0148697	0.00533176	0.0215285
1	snp15727-scaffold1652-840804	27667024	0.0631925	0	0.0381888	0.0046248	0.0246151	0.0697375	0.046727	0.00625242	0.0215327	0.0200806	0.0073312	0.0259643
1	snp15726-scaffold1652-791798	27716145	0.0712082	0	0	0.0697236	0	0.00980185	0.0486118	0.00625242	0.0262352	0.0233463	0.0073312	0.0223647
1	snp15725-scaffold1652-760628	27747053	0	0.0312621	0.0694746	0.0260544	0.00999718	0.0322841	0.0413977	0.00801406	0.0385251	0.0233463	0.00692246	0.0237613
1	snp15724-scaffold1652-714543	27793273	0.0670337	0	0.0235127	0.0163287	0	0	0.120656	0.00801406	0.0308873	0.0260306	0.00977428	0.0102361
1	snp15723-scaffold1652-685303	27823283	0.00555393	0.00880819	0.0614493	0	0	0.00698313	0.106452	0.00970168	0.0512383	0.0145741	0.0165635	0.00827572
1	snp15722-scaffold1652-641532	27867045	0.459482	0	0	0.0180463	0.0388742	0.00211136	0.132541	0.00599722	0.0687962	0.0120011	0.0145641	0.0018189
1	snp15720-scaffold1652-548964	27959876	0.00018864	0.00843812	0.101755	0.0124409	0.0339463	0	0.119134	0.00599722	0.0664936	0.00873538	0.0145641	0.00853166
1	snp15719-scaffold1652-499358	28014263	0.130446	0.0127398	0.157264	0.0131897	0	0	0.122052	0.0137237	0.0610976	0.0183641	0.0145641	0.0127858
1	snp15718-scaffold1652-461678	28051440	0	0	0.0119999	0	0	0.0335638	0.0571137	0.0407235	0.0632872	0.0147549	0.00678926	0.0133888
1	snp15717-scaffold1652-420742	28092517	0.020142	0.0474407	0.0344689	0.0481437	0	0.0282536	0.0915446	0.0390359	0.0429362	0.0123521	0.00606396	0.0153271
1	snp15716-scaffold1652-383318	28130222	0.134792	0.134999	0.0109481	0	0	0.00512661	0.0654554	0.0364879	0.0144589	0.00971412	0.00606396	0.021736
1	snp15715-scaffold1652-331055	28183126	0.172343	0	0	0.000426877	0.0303198	0.0096916	0.189945	0.0364879	0.012059	0.0104572	0.025207	0.0182587
1	snp15714-scaffold1652-298142	28216703	0	0	0.0148778	0	0	0.0320445	0.196935	0.0269998	0.0177078	0.000828443	0.0275684	0.012608
1	snp15713-scaffold1652-259800	28251728	0.62245	0	0	0.00371534	0.0957151	0.0161771	0.294352	0.00415282	0.0155182	0.000828443	0.0386469	0.0115826
1	snp15712-scaffold1652-223091	28288849	0.0550905	0	0.0627132	0	0.0118069	0	0.259884	0.00419801	0.0242191	0.000743068	0.0412839	0.0269844
1	snp15711-scaffold1652-176269	28336076	0.621878	0.0207641	0	0	0.0553926	0	0.26052	0.00419801	0.0212436	0.000743068	0.0519705	0.0244112
1	snp15709-scaffold1652-107652	28404547	0	0.000225929	0.0435047	0	0.0435047	0.0867004	0.186085	0.00419801	0.0416482	2.08167e-18	0.0328275	0.0211758
1	snp15708-scaffold1652-60220	28451226	0.00318393	0	0	0	0.0534333	0.0191784	0.187689	0.00561583	0.0439517	2.08167e-18	0.0323792	0.0284074
1	snp15707-scaffold1652-21110	28490277	0.250275	0	0.102023	0	0	0	0.0695651	0.0215176	0.0638862	0.00450766	0.0379185	0.0292008
1	snp52909-scaffold794-813793	28610200	0.0631087	0.00708911	0.0742309	0	0.00956562	0.036158	0.130743	0.0393398	0.0551852	0.00670572	0.03676	0.0118607
1	snp52908-scaffold794-782739	28641282	0.0312581	0.100273	0.0996723	0.0225383	0.0830887	0.00396712	0.130106	0.0450599	0.0551852	0.00838133	0.0260734	0.0117386
1	snp52907-scaffold794-711886	28712888	0.30589	0.0893371	0	0.0109903	0.0377125	0	0.0862048	0.0450599	0.0568144	0.0114108	0.0315995	0.0117386
1	snp52906-scaffold794-670206	28755103	0	0.0286004	0	0.00837806	0	0.018568	0.16739	0.0436421	0.0441162	0.0176558	0.0394391	0.00728484
1	snp52905-scaffold794-627528	28796250	0.0307673	0	0.110169	0.0151473	0.0276308	0	0.161138	0.03133	0.0353706	0.0147838	0.0228214	0.0117016
1	snp52904-scaffold794-559368	28865138	0.469035	0	0.0107397	0.0312251	0.0487635	0.0138891	0.155585	0.0206207	0.061599	0.0125857	0.0172023	0.0317394
1	snp52903-scaffold794-529736	28895277	0	0.0387125	0.0559444	0.00817825	0	0.026051	0.23376	0.0304078	0.0778501	0.014533	0.0172023	0.0295288
1	snp52902-scaffold794-491120	28933462	0.278123	0.0357906	0.131142	0	0.009617	0.100189	0.227606	0.0900956	0.0607761	0.0164634	0.0116845	0.0295288
1	snp52899-scaffold794-345235	29077642	0.390874	0.0775361	0.0812552	0.0181143	0	0.0075149	0.133799	0.0999134	0.0586281	0.0102183	0.00193178	0.026751
1	snp52898-scaffold794-315337	29107910	0	0.298439	0.0247991	0.0247991	4.18781e-05	0	0.17474	0.0972417	0.0554902	0.00937386	0.00193178	0.0215408
1	snp52897-scaffold794-271993	29151158	0	0.0490886	0	0	0	0	0.152493	0.0900836	0.044755	0.00937386	8.37562e-06	0.00192444
1	snp52896-scaffold794-239363	29182801	0.204703	0.0253542	0.0402547	0.00395589	0	0	0.12651	0.0745764	0.0480762	0.005751	8.37562e-06	0.00433948
1	snp52895-scaffold794-206143	29215749	0.166886	0	0.0774662	0	0	0.00210728	0.12651	0.0148886	0.0431164	0.00533802	0.000794562	0.00433948
1	snp52894-scaffold794-159849	29262121	0.260961	0	0.0978609	0	0	0.0195901	0.180956	0.00507084	0.0688114	0.00857322	0.000794562	0.00764236
1	snp52893-scaffold794-116924	29306515	0	0	0	0.0227342	0.00397281	0	0.140015	6.10623e-17	0.0607604	0.00778204	0.0018143	0.00764236
1	snp52892-scaffold794-54513	29369274	0.27223	0	0.128475	0.016176	0	0.0165144	0.145872	6.10623e-17	0.0494758	0.00778204	0.0018143	0.0072209
1	snp52891-scaffold794-23037	29400876	0	0	0	0	0.00509871	0	0.110543	6.10623e-17	0.033957	0.00778204	0.0018143	0.00501424
1	snp52334-scaffold778-553965	29447473	0.196167	0	0.0210429	0	0	0	0.1278	6.10623e-17	0.0349189	0.0032352	0.0181236	0.00501424
1	snp52333-scaffold778-492006	29510864	0.0843181	0	0.0202673	0	0	0.00855678	0.0733542	6.10623e-17	0.0195661	6.93889e-18	0.0181236	0.0163368
1	snp52332-scaffold778-459652	29543132	0.0862858	0	0.00480915	0	0.0855191	0	0.100799	6.10623e-17	0.0195661	0.000916008	0.0171038	0.0163368
1	snp52331-scaffold778-414241	29588984	0	0	0.051711	0	0	0.0731272	0.0875668	6.10623e-17	0.0153575	0.000916008	0.0354125	0.0163368
1	snp52330-scaffold778-361557	29641720	0.137225	0	0	0.00458004	0	0	0.0761855	6.10623e-17	0.011304	0.000916008	0.0436934	0.0146254
1	snp52329-scaffold778-302412	29701158	0.130005	0	0	0	0.0915435	0	0.0742944	6.10623e-17	0.0124827	0.000916008	0.0265896	0.0146254
1	snp52326-scaffold778-163756	29842556	0.0274115	0	0	0	0.0414044	0	0.0779958	0.0159726	0.0029107	0.000916008	0.0273598	3.88578e-17
1	snp52325-scaffold778-134244	29872262	0.0768306	0	0.0107026	0	0	0	0.0525575	0.0159726	0.0062944	6.93889e-18	0.0273598	3.88578e-17
1	snp52324-scaffold778-80952	29916991	0.0185067	0.0798631	0.0038509	0	0.0038509	0	0.0338483	0.0159726	0.00930522	6.93889e-18	0.00905106	3.88578e-17
1	snp52323-scaffold778-51618	29946741	0.0100337	0	0.0169185	0	0	0	0.0348952	0.0159726	0.0109038	0.00273388	0.00236871	3.88578e-17
1	snp52322-scaffold778-6834	29992338	0.0364589	0	0.0150541	0	0	0	0.0215959	0.0159726	0.00876323	0.00273388	0.00236871	3.88578e-17
1	snp43727-scaffold586-1168057	30017015	0.0326462	0	0.00799267	0.0136694	0.00799267	0	0.0228853	6.10623e-17	0.0174095	0.00273388	0.0166695	0.00431268
1	snp43726-scaffold586-1122183	30063408	0.010334	0	0	0	0	0	0.055845	6.10623e-17	0.0140258	0.0137244	0.0246438	0.00702452
1	snp43725-scaffold586-1088313	30097126	0.0249538	0	0.0470822	0	0.075355	0.0215634	0.0871822	6.10623e-17	0.0151483	0.0166287	0.0377474	0.00702452
1	snp43724-scaffold586-1035538	30149976	0.174832	0	0	0.0549527	0.0398714	0.0135592	0.116219	6.10623e-17	0.0293005	0.0153759	0.0361489	0.00702452
1	snp43723-scaffold586-1001715	30183933	0.193145	0	0.0206667	0.0145215	0.0655179	0	0.125307	6.10623e-17	0.0402467	0.0153759	0.0361489	0.00702452
1	snp43722-scaffold586-947545	30238141	0.177832	0	0.0787535	0.00740529	0	0	0.141776	6.10623e-17	0.0425737	0.0153759	0.0210779	0.00271184
1	snp43721-scaffold586-913131	30272606	0.0557703	0	0.054731	0	0	0	0.127813	0.00405934	0.0442768	0.00438536	0.0131036	0.000179475
1	snp43720-scaffold586-861870	30325036	0.1073	0	0.0587175	0	0	0	0.109662	0.00405934	0.0401434	0.00148106	0.00138461	0.000179475
1	snp43719-scaffold586-823691	30364089	0.105017	0.0202967	0.00851511	0	0	0.000897375	0.0740957	0.00405934	0.0318005	7.28584e-18	0.00655631	0.000179475
1	snp43718-scaffold586-770338	30418381	0.102391	0	0	0	0.00692307	0	0.0671304	0.0185953	0.0208543	7.28584e-18	0.00731476	0.00491054
1	snp43714-scaffold586-641810	30547271	0	0	0.0370387	0	0.0258585	0	0.0456704	0.0185953	0.0191697	7.28584e-18	0.0199424	0.00491054
1	snp43713-scaffold586-604117	30582715	0.0209441	0.0726798	0	0	0.00379221	0.0236553	0.0267983	0.037908	0.0197588	7.28584e-18	0.0353124	0.00610266
1	snp43712-scaffold586-532751	30654721	0	0	0.0502945	0	0.0631383	0	0.0179734	0.069514	0.0197588	4.68054e-05	0.038472	0.00610266
1	snp43710-scaffold586-469331	30719290	0.0106565	0.11686	0.011461	0	0.0768497	0.00685799	0.0540776	0.069514	0.0123511	4.68054e-05	0.0395406	0.00610266
1	snp43708-scaffold586-336904	30852706	0.0582662	0.15803	0	0.000234027	0.0227212	0	0.0498887	0.0785848	0.0123511	0.000167856	0.0421234	0.00197563
1	snp43707-scaffold586-285121	30904637	0.180521	0	0	0	0.0312016	0	0.0856631	0.0785848	0.00438802	0.00226368	0.0308431	0.00210895
1	snp43705-scaffold586-219038	30971295	0	0.118034	0	0.000605254	0.0167061	0.00302014	0.0835318	0.0552128	0.00342924	0.00226368	0.0179343	0.00073735
1	snp43704-scaffold586-152386	31039393	0.178872	0	0.0104791	0.0104791	0.00673699	0.000666608	0.115404	0.0236068	0.00401183	0.00880793	0.0133901	0.00073735
1	snp43703-scaffold586-87155	31104108	0	0	0.00666712	0	0.0123058	0	0.081036	0.035614	0.00402352	0.00880793	0.00731442	0.00444073
1	snp43702-scaffold586-48283	31144221	0.217627	0	0.00291292	0.0329553	0	0	0.115102	0.0120072	0.012117	0.00868688	0.0039732	0.0038367
1	snp39621-scaffold504-1771923	31200186	0.00868116	0.0600359	5.84361e-05	0	0.000823201	0.0185169	0.112355	0.0120072	0.0277927	0.00659106	0.00470988	0.00370338
1	snp39623-scaffold504-1844040	31273319	0.170332	0	0.0404674	0	0	0	0.116563	0.025398	0.027212	0.00659106	0.00491598	0.00370338
1	snp39624-scaffold504-1878205	31308095	0.165136	0	0.0888576	0	0.0104204	0	0.0770807	0.025398	0.0266294	0.00289102	0.00491598	0.00917554
1	snp39625-scaffold504-1910358	31340528	0.02104	0.0669539	0.00376344	0	0.0133363	0	0.084035	0.0136684	0.0266177	0.00500392	0.00475134	0.00719466
1	snp39626-scaffold504-1940361	31370353	0.0202142	0	0	0.0144551	0	0.0273608	0.0499686	0.0148524	0.0211287	0.00500392	0.0118111	0.00719466
1	snp39628-scaffold504-2044373	31475671	0.0434526	0.00138804	0	0.0105645	0	0.00861251	0.023109	0.0148524	0.00614145	0.00500392	0.00992851	0.00719466
1	snp39629-scaffold504-2121833	31554698	0	0.00591997	0.0130224	0	0.035299	0	0.018901	0.0014616	0.00923428	0.00500392	0.0143922	0.00719466
1	snp39630-scaffold504-2158239	31591031	0.0308382	0	0.0139214	0	0.00100724	0	0.0148582	0.00481554	0.00923428	0.0021129	0.0143922	0.0017225
1	snp39631-scaffold504-2206496	31639383	0	0	0.0192276	0	0.0356547	0	0.063994	0.00453793	0.0111168	7.63278e-18	0.0143922	3.747e-17
1	snp39632-scaffold504-2263926	31695816	0	0.0167697	0	0	0	0	0.063994	0.0309359	0.00961791	0.0255558	0.0119224	3.747e-17
1	snp39633-scaffold504-2315729	31747717	0.289132	0	0.00941272	0	0	0	0.101657	0.0553035	0.0148296	0.0263355	0.011721	0.0038802
1	snp39637-scaffold504-2500434	31930882	0	0.13791	0.00552785	0.127779	0.0229501	0	0.117556	0.0577618	0.0385973	0.0426716	0.0163499	0.00787334
1	snp39638-scaffold504-2577242	32007123	0.219154	0.121838	0.0399799	0.00389844	0	0.019401	0.117556	0.0544079	0.0385973	0.044493	0.0163499	0.00787334
1	snp39639-scaffold504-2640144	32070358	0.0794949	0.0122914	0.138066	0.0816808	0.0587994	0.0199657	0.0597298	0.0544079	0.0388915	0.044493	0.0163499	0.00891146
1	snp39640-scaffold504-2674710	32104130	0	0	0	0.00910698	0	0	0.106919	0.0287255	0.0377859	0.0189372	0.0184536	0.00891146
1	snp39641-scaffold504-2719303	32148948	0	0	0.0108838	0	0	0.0051906	0.0827094	0.014704	0.02979	0.0181576	0.0272647	0.00503126
1	snp39642-scaffold504-2756179	32185876	0.235945	0.00949818	0	0	0.0334686	0	0.0727704	0.0122457	0.00217676	0.0018214	0.0155048	0.0128866
1	snp39643-scaffold504-2788616	32218488	0.098107	0.0517304	0	0	0.0440556	0	0.0963342	0.0193941	0.00497462	0.00576168	0.0155048	0.0128866
1	snp39644-scaffold504-2843329	32273179	0.0297999	0	0	0	0	0.0592423	0.112476	0.0193941	0.00279786	0.0123534	0.0155048	0.0118485
1	snp39645-scaffold504-2872191	32302038	0.117819	0.0357421	0.0139893	0.0288084	0	0	0.0697877	0.0252574	0.00279786	0.0174659	0.00881112	0.0127783
1	snp39646-scaffold504-2912871	32341815	0.0807072	0	0	0.0329588	0	0	0.0501663	0.0149113	0.00279786	0.0177587	3.60822e-17	0.0127783
1	snp39649-scaffold504-3043211	32473998	0.0225056	0.0388146	0	0.0255622	0	0.00464912	0.0521416	0.0185453	0.0044049	0.0214769	0.0191459	0.000929824
1	snp39650-scaffold504-3078592	32510661	0	0	0	0.00146421	0	0	0.0819104	0.0173748	0.00160704	0.0225333	0.0209328	0.000929824
1	snp39651-scaffold504-3119630	32551460	0.039676	0.0181698	0.0080352	0.0185908	0.0957296	0	0.0657689	0.0173748	0.00309525	0.0264775	0.0676836	0.00241804
1	snp39652-scaffold504-3172647	32605489	0.266663	0.0298895	0	0.0340903	0.00893433	0	0.0612678	0.00961186	0.00309525	0.0272358	0.0676836	0.0109147
1	snp39653-scaffold504-3216946	32649915	0	0	0.00744107	0.0526801	0.233754	0.00744107	0.097101	0.00961186	0.00309525	0.026943	0.0681221	0.0109147
1	snp39654-scaffold504-3267407	32700336	0	0	0	0.0293537	0	0.0471322	0.0945078	0.0128086	0.00149644	0.0232248	0.0489844	0.0109147
1	snp39655-scaffold504-3325828	32758976	0.179166	0	0	0	0.00219261	0	0.0507686	0.00683072	0.0122477	0.0164068	0.0473198	0.0109147
1	snp39656-scaffold504-3376241	32809832	0.02671	0.0341536	4.11084e-05	0	4.11084e-05	0	0.0507686	0.00724758	0.0107595	0.00587074	0.000569047	0.0110219
1	snp39657-scaffold504-3420875	32854483	0.0479672	0	0.0537565	0	0.000611517	0	0.173285	0.00724758	0.0114402	0.000680728	0.00347745	0.00159541
1	snp39658-scaffold504-3464237	32898342	0	0.00208429	0	0	0	0.00797706	0.191751	0.00724758	0.0114402	0.000680728	0.0149209	0.00958559
1	snp39659-scaffold504-3518494	32953796	0.612583	0	0.00340364	0.00340364	0.014542	0	0.299571	0.000416858	0.011432	0.00161737	0.0149127	0.0105222
1	snp39661-scaffold504-3609661	33046772	0.271494	0	0	0	0.05941	0.0399509	0.332057	0.000416858	0.00266606	0.00161737	0.0208436	0.0165755
1	snp39662-scaffold504-3641781	33078637	0.56581	0	0	0.00468323	0	0.00468323	0.358645	0.0240362	0.00266606	0.00161737	0.0208436	0.0161016
1	snp33078-scaffold385-4043804	33122550	0.210397	0	0.00992664	0	0.0302661	0.0302661	0.249652	0.0240362	0.00198533	0.00948133	0.0179352	0.0161016
1	snp33077-scaffold385-4013593	33152810	0.132943	0.120181	0	0	0	0.00560758	0.229402	0.0395672	0.00198533	0.0229185	0.00605322	0.0285796
1	snp33076-scaffold385-3980795	33185992	0.0676175	0	0	0.0427234	0	0	0.131568	0.0395672	0.00496419	0.0252146	0.00605322	0.0276429
1	snp33075-scaffold385-3935256	33232814	0.170244	0.0776548	0	0.067186	0	0.102341	0.121125	0.0473885	0.0145929	0.028293	3.81639e-17	0.0246682
1	snp33074-scaffold385-3890610	33279792	0.0766396	0	0.0148943	0.0161634	0	0	0.130335	0.0278862	0.0145929	0.028293	0.0101995	0.0235467
1	snp33073-scaffold385-3846794	33323405	0.158179	0.0391068	0.0580703	0.0153923	0	0.0153923	0.140844	0.0278862	0.0145929	0.0197483	0.0101995	0.0322672
1	snp33071-scaffold385-3762207	33409114	0.178993	0.0226695	0	0	0.0509974	0	0.108233	0.0123553	0.0172042	0.012278	0.0107598	0.011799
1	snp33070-scaffold385-3701538	33470200	0.120163	0	0	0	0	0.0436027	0.0985289	0.0123553	0.0142253	0.00904536	0.0148761	0.011799
1	snp33068-scaffold385-3605750	33568471	0.00718981	0	0.0130563	0.0298345	0.00280166	0	0.0697622	0.0101257	0.0051621	0.0229646	0.0241209	0.0145179
1	snp33066-scaffold385-3514574	33660135	0.0281196	0	0	0	0.0205812	0	0.0366913	0.00583292	0.0102264	0.0229646	0.0211386	0.0145179
1	snp33063-scaffold385-3390994	33784262	0.0143455	0.027959	0.0127542	0.0849884	0.0462243	0.0289867	0.0209738	0.0092231	0.0129206	0.0331937	0.0211386	0.00579734
1	snp33061-scaffold385-3285980	33890035	0.0136387	0.00120558	0.0253213	0	0.0360857	0	0.0195359	0.0147623	0.0103093	0.0272268	0.0215236	0.00674265
1	snp33060-scaffold385-3247573	33928586	0.0415755	0.0169509	0.0134711	0.0511455	0	0	0.0996981	0.0300114	0.0103093	0.0361133	0.0174073	0.00674265
1	snp33057-scaffold385-3137504	34038979	0	0.0276962	0	0	0.00472657	0.00472657	0.111959	0.0838284	0.0136292	0.021106	0.00816245	0.000945314
1	snp33056-scaffold385-3092900	34083922	0.428931	0.0762452	0	0.0444327	0	0	0.119577	0.0991479	0.0227918	0.021106	0.00728179	0.000945314
1	snp33055-scaffold385-3035058	34138037	0.0756519	0.297044	0.0293537	0.00995202	0	0	0.115589	0.0957578	0.0235948	0.0108769	0.00728179	0.00170785
1	snp33054-scaffold385-2980717	34193115	0.0517242	0.0778034	0.0711343	0	0.0316824	0	0.115589	0.0902185	0.0235948	0.0147204	0.0150935	0.00248929
1	snp33053-scaffold385-2929464	34244414	0.0216382	0	0.0174858	0	0	0.0038127	0.0298029	0.0887147	0.0235948	0.00949402	0.0150935	0.0042046
1	snp33052-scaffold385-2863452	34310431	0	0	0	0.0192171	0.043785	0.00863374	0.0146725	0.0323081	0.017724	0.00750362	0.0162904	0.0042046
1	snp33051-scaffold385-2829526	34344439	0	0.0687262	0	0.018301	0	0.00857654	0.00432764	0.0331905	0.00349716	0.00750362	0.00995389	0.0042046
1	snp33050-scaffold385-2788294	34383483	0	0.0150111	0	0	0.00598444	0	0.0334014	0.0331905	0.0178859	0.00750362	0.00995389	0.00344206
1	snp33049-scaffold385-2715801	34456285	0	0.0822152	0	0	0	0	0.0468299	0.0705221	0.0178859	0.0036602	0.00119689	0.00465801
1	snp33047-scaffold385-2653913	34519333	0.167007	0	0.0894294	0	0	0	0.0681479	0.0567769	0.0178859	0.0017225	0.0223595	0.0249549
1	snp33046-scaffold385-2596339	34577408	0.0671426	0.186658	0	0	0	0.0147135	0.0683756	0.0537746	0.0178859	0.0109119	0.0332441	0.0249549
1	snp33045-scaffold385-2557767	34616545	0.10659	0	0	0.00861251	0.105813	0.110061	0.0683756	0.0624306	0.0211659	0.0109119	0.0344838	0.0249549
1	snp33044-scaffold385-2524409	34649750	0.00113835	0	0	0.0459469	0.0604073	0	0.120979	0.0624306	0.0063698	0.0239364	0.035154	0.0249549
1	snp33043-scaffold385-2492405	34681795	0	0.125495	0.0163999	0	0.00619876	0	0.11035	0.025099	0.0063698	0.0239364	0.035154	0.023215
1	snp33041-scaffold385-2404018	34770996	0.430024	0	0.0154491	0.0651228	0.00335077	0	0.10322	0.025099	0.0128538	0.0258636	0.0277678	0.00496024
1	snp33040-scaffold385-2335537	34839803	0.013998	0	0	0	0	0.00601401	0.102993	0.0586806	0.0194382	0.0319846	0.0156863	0.0184604
1	snp33039-scaffold385-2290295	34885291	0.0709421	0	0.0324202	0.0182485	0.0688822	0.0187872	0.102993	0.0335816	0.0161582	0.0319846	0.0144466	0.0184604
1	snp33038-scaffold385-2244681	34931110	0	0.167908	0.0329218	0.0765519	0	0.067501	0.016988	0.0335816	0.0130684	0.0189601	0.0144499	0.0227783
1	snp33037-scaffold385-2155654	35020711	0	0	0	0	0	0	0.0525462	0.0335816	0.0161272	0.0189601	0.0144499	0.0215755
1	snp33036-scaffold385-2116108	35059628	0	0	0	0	0.00336717	0.0215891	0.0959446	0.0335816	0.00964312	0.0153104	0.0131694	0.017818
1	snp33035-scaffold385-2078727	35097063	0.191789	0	0.0152938	0	0	0	0.12236	0.0124359	0.00305876	0.0003961	0.032031	0.00431782
1	snp33034-scaffold385-2021519	35154344	0.287934	0	0	0	0.0624797	0	0.12236	0.0124359	0.00305876	0.0003961	0.032031	0.00431782
1	snp33033-scaffold385-1978059	35198294	0.132079	0.0621795	0	0.0019805	0.094308	0	0.124971	0.0124359	0.00360631	0.00327862	0.0403069	3.33067e-17
1	snp33032-scaffold385-1948120	35228578	0	0	0	0	0	0	0.0866135	0.0129222	0.000547546	0.00327862	0.0418777	3.33067e-17
1	snp33031-scaffold385-1889215	35288928	0.0130544	0	0.00273773	0.0144126	0.044747	0	0.0290267	0.0129222	0.00912205	0.0164655	0.0293818	0.00452518
1	snp33030-scaffold385-1831144	35347209	0	0.0024315	0	0	0.00785387	0	0.00380575	0.00275254	0.00969746	0.0207389	0.0105202	0.00452518
1	snp33029-scaffold385-1773366	35405318	0	0	0.0428725	0.0659344	0	0.0226259	0.0356167	0.00275254	0.00969746	0.0207389	0.0121159	0.00452518
1	snp33028-scaffold385-1729509	35449308	0.00597434	0.0113312	0.00287706	0.0233476	0	0	0.0330059	0.00275254	0.0146372	0.0178564	0.00904642	0.00452518
1	snp33027-scaffold385-1698298	35480596	0.159055	0	0	0	0.00797845	0	0.0330059	0.006322	0.0146372	0.0178564	0.00967249	0.00452518
1	snp33026-scaffold385-1637985	35541999	0	0	0.0274364	0	0.0293998	0	0.0466627	0.0146491	0.00639488	0.00466952	0.00967249	3.33067e-17
1	snp33025-scaffold385-1593083	35586613	0	0.0202788	0	0	0.0109842	0	0.0698482	0.0123829	0.00581947	-3.46945e-18	0.0178912	0.000295162
1	snp33024-scaffold385-1532619	35646954	0.068284	0.0416356	0.00166096	0	0	0	0.0380372	0.0158943	0.00581947	0.00632892	0.0162955	0.000295162
1	snp33023-scaffold385-1499795	35679843	0.121902	0	0	0	0.0410937	0.00147581	0.103536	0.0240623	0.000332192	0.00683995	0.0104156	0.00294792
1	snp33022-scaffold385-1470692	35708866	0	0.0175572	0	0.0316446	0	0	0.103536	0.0200066	0.00348761	0.00683995	0.00998465	0.00294792
1	snp33021-scaffold385-1433984	35745510	0.327496	0.0408401	0	0.00255516	0	0.0132638	0.111024	0.0281063	0.00568578	0.0076422	0.0114498	0.00484183
1	snp33019-scaffold385-1349817	35829752	0	0	0.0157771	0	0.00882956	0	0.0902357	0.0362768	0.0253384	0.0076422	0.00323104	0.00726643
1	snp33018-scaffold385-1319640	35860303	0.105721	0.0821344	0.0126518	0.00401124	0.00732562	0.00946953	0.0943596	0.0327654	0.0264204	0.00187363	0.00323104	0.0128464
1	snp33017-scaffold385-1283573	35892570	0.0179617	0.0408525	0.0982632	0	0	0.0135988	0.0316196	0.0245974	0.0265792	0.0013626	0.00323104	0.0101936
1	snp33016-scaffold385-1248224	35928036	0.0206192	0	0.00540994	0.00280177	0	0.0278997	0.0498545	0.0245974	0.0234238	0.00138442	0.00148694	0.0101936
1	snp33015-scaffold385-1199560	35975162	0.0137962	0	0.000794084	0	0	0	0.0818895	0.0181074	0.0208934	0.000582175	0.013401	0.0082997
1	snp33014-scaffold385-1157784	36016832	0.0911746	0	0	0.000109103	0.000109103	0	0.0995974	0.00993692	0.0156057	0.000582175	0.013401	0.00557994
1	snp33013-scaffold385-1098723	36075348	0.265896	0.0496846	0	0	0.0668959	0	0.0954736	0.0136517	0.0145238	2.18206e-05	0.013401	3.19189e-17
1	snp33012-scaffold385-1062024	36112177	0.106501	0	0.0718247	0	0	0	0.155421	0.015186	0.017763	0.0081652	0.0149237	3.19189e-17
1	snp33011-scaffold385-1014855	36159261	0	0.0185741	0	0	0	0	0.229562	0.015186	0.017763	0.0172798	0.0188899	3.19189e-17
1	snp33010-scaffold385-977251	36196723	0.313532	0.00767153	0.0169905	0.0407169	0.00761367	0	0.191694	0.00524913	0.0257895	0.0187609	0.00551069	3.19189e-17
1	snp33009-scaffold385-918451	36255864	0.46188	0	0	0.0456823	0.0199398	0	0.170394	0.00606913	0.0114246	0.0187609	0.00551069	3.19189e-17
1	snp33008-scaffold385-874687	36299545	0.0765556	0	0.0401324	0.00740529	0	0	0.21611	0.00801517	0.031604	0.026168	0.0134723	3.19189e-17
1	snp33007-scaffold385-838457	36335664	0	0.0041	0	0	0	0	0.240088	0.0161439	0.0711419	0.0238186	0.0188289	3.19189e-17
1	snp33006-scaffold385-806356	36367794	0.228581	0.0283043	0.100897	0.0370355	0.0398081	0	0.17739	0.0209135	0.110343	0.0146821	0.0148409	0.000831768
1	snp33005-scaffold385-771360	36402573	0.433423	0.0483151	0.21468	0.0289698	0.0343965	0	0.162079	0.0283949	0.131596	0.0156493	0.0148409	0.00228369
1	snp33004-scaffold385-741275	36433950	0.148392	0.0238482	0.196005	0	0	0.00415884	0.199063	0.0275749	0.133048	0.0156493	0.0148409	0.00228369
1	snp33003-scaffold385-690333	36485345	0	0.0374068	0.146398	0.0122412	0	0.00725962	0.195389	0.0229062	0.112868	0.0264498	0.0068793	0.00228369
1	snp33002-scaffold385-657608	36518534	0.184917	0	0.00725844	0	0	0	0.117235	0.0202551	0.0707224	0.0214459	0.0137733	0.00228369
1	snp33001-scaffold385-610162	36565785	0.210215	0.00496076	0	0.0910378	0	0	0.107031	0.0193609	0.0420139	0.0285539	0.0137733	0.00473898
1	snp33000-scaffold385-524558	36651697	0.0426532	0.0350596	0.00395039	0.00395039	0.0688666	0	0.114369	0.0118795	0.0127343	0.0261056	0.0137733	0.00873736
1	snp32999-scaffold385-473135	36703188	0.0973714	0.0193771	0.0524626	0.0355399	0	0.0164353	0.116138	0.016236	0.0285591	0.0261056	0.0137733	0.00873736
1	snp32998-scaffold385-431209	36745529	0.0366899	0	0	0	0	0.0272515	0.108858	0.017298	0.0538815	0.00789806	0.0533669	0.00873736
1	snp32996-scaffold385-335028	36841994	0.193759	0.0217827	0.0863824	0	0	0	0.160955	0.0138454	0.0714911	0.00710798	0.0436178	0.00873736
1	snp32995-scaffold385-290631	36886425	0.173815	0.0102704	0.126612	0	0.197968	0	0.163459	0.0144292	0.0644028	0.00750202	0.0436178	0.0054503
1	snp32994-scaffold385-249047	36928929	0.30314	0.0177966	0.0919984	0	0.0201208	0	0.16792	0.0144292	0.0651365	0.00750202	0.0517373	0.00635554
1	snp32993-scaffold385-211213	36966635	0.109889	0.0222962	0.0170211	0.0375101	0	0	0.153885	0.0100726	0.0564634	0.0262458	0.0613289	0.00846886
1	snp32992-scaffold385-174563	37003050	0.0589963	0	0.0036687	0	0.0405978	0.0317777	0.163904	0.00801856	0.0459993	0.0348954	0.021747	0.00846886
1	snp32991-scaffold385-133908	37043767	0.123583	0	0.0430167	0.0937191	0.047958	0.0105666	0.17954	0.00445924	0.0302506	0.0361818	0.0177228	0.00846886
1	snp32990-scaffold385-39385	37138595	0.223913	0	0.0742915	0.0432479	5.84361e-05	0	0.223437	0.00232448	0.0268464	0.0291485	0.0177228	0.00846886
1	snp3220-scaffold1097-27705	37206040	0.381319	0	0.0132551	0.00643207	0	0	0.211637	0.00232448	0.0261127	0.0333548	0.0106458	0.00211332
1	snp3221-scaffold1097-82362	37262145	0.329372	0.0116224	0	0.0023435	0	0	0.186921	0.00232448	0.022523	0.0176958	0.00231862	3.22659e-17
1	snp3222-scaffold1097-123649	37303345	0	0	0	0.0210312	0.00521254	0	0.142138	0.0036935	0.00835473	0.00973628	0.00528401	3.22659e-17
1	snp3223-scaffold1097-162623	37341649	0	0	0.0250683	0.0154244	0.00632212	0	0.071193	0.00391385	0.00570371	0.00844987	0.00528401	0.0171727
1	snp3225-scaffold1097-248281	37410427	0	0.00684508	0.00345023	0.00345023	0.0148854	0	0.0632156	0.00158937	0.0137673	0.00911242	0.00671722	0.0171727
1	snp3226-scaffold1097-279182	37441460	0.0265932	0.00110177	0	0	0	0.0858634	0.103152	0.00158937	0.0144424	0.00490618	0.00634982	0.0171727
1	snp3227-scaffold1097-337835	37500893	0.289485	0	0.0403181	0.00565625	0.00716604	0	0.103152	0.00814953	0.0201329	0.0018213	0.00840802	0.0284914
1	snp3228-scaffold1097-369786	37532666	0.19968	0	0.00337554	0	0.00337554	0	0.149658	0.00678051	0.0244187	0.00113125	0.00640641	0.0284914
1	snp3229-scaffold1097-405939	37569292	0	0.0328008	0.0535205	0	0.0166131	0.0565934	0.149567	0.00656016	0.0244187	0.00113125	0.0143261	0.0113187
1	snp3230-scaffold1097-447671	37611424	0.232531	0	0.0248792	0	0.00487736	0	0.0916698	0.00656016	0.0215435	0.0029427	0.0128929	0.0113187
1	snp3231-scaffold1097-483201	37647403	0.0261378	0	0	0	0.0395984	0	0.0517338	0.00663604	0.0208684	0.0029427	0.0154527	0.022561
1	snp3232-scaffold1097-544634	37710139	0	0	0.0259425	0.0147135	0	0	0.0653615	0.00247214	0.0354409	0.0029427	0.0223088	0.0121446
1	snp50712-scaffold731-186	37725909	0	0.000379395	0	0	0.0161748	0.0562115	0.0377743	0.0168083	0.0441334	0.0029427	0.0233332	0.0121446
1	snp50713-scaffold731-30798	37756984	0.0681387	0.0119813	0.126383	0	0.0508936	0.00451148	0.110628	0.0514281	0.062774	0.00689406	0.0217115	0.0121446
1	snp50714-scaffold731-60124	37786289	0.0945948	0.0716807	0.0683414	0	0.00999936	0	0.110628	0.0514281	0.0602165	0.00395136	0.0227463	0.0121446
1	snp50715-scaffold731-103033	37827342	0.390404	0.173099	0.093203	0.0197568	0.0314899	0	0.134331	0.0629983	0.0611875	0.00395136	0.0195114	0.000902296
1	snp50716-scaffold731-156952	37881555	0	0	0.0131549	0	0.00517408	0	0.122786	0.0642039	0.0401607	0.00395136	0.0109259	3.01842e-17
1	snp50717-scaffold731-186344	37911622	0.118515	0.0582305	0.0048552	0	0	0	0.201193	0.0498678	0.0264924	0.0120062	0.0269858	3.01842e-17
1	snp50718-scaffold731-259932	37974503	0.0104184	0.0180093	0.0212491	0	0.00796597	0	0.123113	0.015248	0.00910948	0.00805482	0.0206878	3.01842e-17
1	snp50719-scaffold731-298346	38013536	0.48663	0	0	0.0402741	0.090299	0	0.123113	0.0173448	0.0064785	0.00805482	0.0345659	0.00894584
1	snp50720-scaffold731-339194	38056196	0	0	0.00628822	0	0	0	0.0994097	0.00569868	0.00550746	0.00805482	0.0508897	0.0260331
1	snp50721-scaffold731-381679	38098802	0	0.0104841	0	0	0.0745644	0.0447292	0.117473	0.00209682	0.00125764	0.00805482	0.0619092	0.0493933
1	snp50722-scaffold731-432585	38152220	0	0	0	0	0.0816193	0.0854363	0.0201468	0.00209682	0.00138821	-4.16334e-18	0.0438494	0.0523607
1	snp50723-scaffold731-463240	38183832	0.100734	0	0	0	0.0630634	0.116801	0.028314	0.014517	0.0262298	-4.16334e-18	0.0714142	0.0523607
1	snp50725-scaffold731-561882	38282595	0	0	0.000652823	0	0	0.0148369	0.0286302	0.0124202	0.0484356	0.00125764	0.0594989	0.0446725
1	snp50727-scaffold731-678941	38400558	0.0408361	0.062101	0.130496	0	0.137824	0	0.0371642	0.0124202	0.0656214	0.00125764	0.0436497	0.0510124
1	snp50728-scaffold731-725830	38447158	0.00158072	0	0.111029	0.00628822	0.0149878	0.00628822	0.0170174	0.0172083	0.0706	0.00406868	0.031037	0.0402108
1	snp54661-scaffold835-1131537	38472484	0.0426702	0	0.085929	0	0.00237328	0.117136	0.064571	0.0172083	0.0704694	0.00406868	0.031037	0.0397925
1	snp54659-scaffold835-1054919	38552149	0	0.0239405	0.024893	0.0140552	0	0.0627931	0.0611773	0.0075632	0.0443702	0.00406868	0.00347222	0.0442
1	snp54658-scaffold835-1019144	38588750	0.237768	0	0	0	0	0.0127454	0.0608612	0.0075632	0.0298806	0.00281104	0.000474656	0.0438607
1	snp54657-scaffold835-974628	38633479	0.0238678	0.0138755	0	0	0	0.0220372	0.105446	0.0116464	0.0126948	0.0053663	0.0126766	0.0204335
1	snp54656-scaffold835-942901	38665528	0	0	0.038581	0	0	0.00459193	0.105446	0.0068583	0.0195305	0.0042001	0.0126766	0.0191946
1	snp54655-scaffold835-866682	38742579	0.265596	0.020416	0	0.0127763	0.0633831	0	0.0654464	0.0068583	0.0326292	0.0042001	0.0126766	0.0234664
1	snp54654-scaffold835-809851	38797096	0	0	0.0590713	0.00822419	0	0.0565985	0.0606728	0.00571828	0.0529288	0.0042001	0.0126766	0.0398468
1	snp54653-scaffold835-775876	38831620	0.0377682	0	0.0654938	0	0	0.0341044	0.0802281	0.0268967	0.0452126	0.0103896	0.0277623	0.0389284
1	snp54652-scaffold835-705488	38900321	0	0.0081754	0.101498	0	0	0.103939	0.0271089	0.0228135	0.0452126	0.00783436	0.0211562	0.0542362
1	snp54650-scaffold835-600379	39006187	0.0977764	0.105892	0	0.0309476	0.0754283	0	0.0271089	0.0297457	0.0333984	0.00618952	0.0249079	0.0506442
1	snp54649-scaffold835-570374	39036206	0	0	0	0	0.0303528	0.0765392	0.0251911	0.0297457	0.0202996	0.00647027	0.0249079	0.0438233
1	snp54648-scaffold835-502321	39106810	0	0.0346613	0	0	0.0187585	0.0386385	0.0251911	0.0281107	3.05311e-17	0.00749676	0.0277589	0.0377736
1	snp54647-scaffold835-428812	39180844	0.0281792	0	0	0.00140374	0	0	0.0747096	0.0200986	0.00524012	0.00268015	0.0179134	0.0377736
1	snp54645-scaffold835-327259	39285471	0	0	0	0.00513247	0.014255	0.0736903	0.100952	0.0200986	0.00664302	0.00594059	0.0125369	0.0350379
1	snp54644-scaffold835-293380	39319368	0.345369	0.0658318	0.0262006	0.00686453	0.0262006	0	0.119371	0.0131664	0.00664302	0.01062	0.0184281	0.0344111
1	snp54642-scaffold835-234652	39376525	0.13121	0	0.00701451	0.0163022	0.0034702	0.0628607	0.129848	0.0131664	0.0312562	0.0103392	0.0200862	0.0344111
1	snp54641-scaffold835-203406	39408020	0.0920943	0	0	0.023397	0.0482145	0.0355043	0.169494	0.0131664	0.0312562	0.0103123	0.0197503	0.019673
1	snp54639-scaffold835-137194	39474884	0.0805645	0	0.123066	0	0.00829083	0	0.10042	9.4369e-17	0.0301051	0.00934311	0.0257938	0.019673
1	snp54638-scaffold835-103585	39510146	0.198231	0	0	0.00499799	0.0125755	0	0.0748874	0.0119557	0.0287022	0.00608267	0.0250998	0.00710086
1	snp54637-scaffold835-70973	39543108	0	0	0.0204451	0.00201835	0.0564182	0	0.0564686	0.0181744	0.0467268	0.00140327	0.0154569	0.00358728
1	snp54636-scaffold835-22393	39591891	0.00354735	0.0597785	0	0	0	0	0.0403557	0.0181744	0.0225111	0.00140327	0.0137987	0.0045571
1	snp45624-scaffold627-23127	39649724	0	0.0310933	0.0901229	0	0	0.0179364	0.0149292	0.0233517	0.0225111	0.00524199	0.0112836	0.00841162
1	snp45625-scaffold627-64077	39691007	0	0	0.00198745	0	0	0.00484912	0.0299938	0.0292491	0.0184221	0.00884748	4.71845e-17	0.0150648
1	snp45627-scaffold627-159880	39793993	0.0710985	0.0258865	0	0.0241916	0	0.0192726	0.0815303	0.0194518	0.0217458	0.00884748	0.0079763	0.0168454
1	snp45628-scaffold627-189762	39823887	0.0753231	0.0294871	0	0.0200458	0	0.0332658	0.122898	0.0132332	0.00677389	0.00884748	0.0105456	0.0280727
1	snp45629-scaffold627-235301	39870383	0.26123	0.0107922	0.0166186	0	0.0398815	0.00890312	0.13768	0.0132332	0.00847276	0.0161077	0.0131338	0.0271029
1	snp45630-scaffold627-273096	39908611	0.206836	0	0.0152634	0	0.0128464	0.0740731	0.165267	0.00805586	0.00847276	0.0355566	0.019361	0.0232484
1	snp45631-scaffold627-307023	39943089	0.073914	0	0.0104818	0.036301	0.0129413	0	0.153818	0.00215844	0.0331906	0.0319614	0.019361	0.0285805
1	snp45632-scaffold627-363060	40000240	0.209034	0	0	0.121436	0.0311356	0	0.111903	9.4022e-17	0.0334522	0.042184	0.0113847	0.0303852
1	snp45633-scaffold627-397004	40034813	0.0180775	0	0.123589	0.00207	0	0.0599264	0.0910144	0.0136261	0.0303995	0.0432694	0.00881538	0.0214447
1	snp45634-scaffold627-450624	40080127	0.0516557	0	0.0179266	0.051113	0	0.0179266	0.118293	0.0370005	0.0312503	0.0383781	0.00732435	0.0259254
1	snp45635-scaffold627-540723	40170710	0.102391	0.0681305	0	0.00542678	0	0.0293707	0.0764862	0.0370005	0.0312503	0.0186968	0.0119099	0.0259254
1	snp45638-scaffold627-690490	40320676	0.210307	0.116872	0.0147357	0.0118448	0.00548617	0.0224031	0.102792	0.0370005	0.00653246	0.0182828	0.0189571	0.0139401
1	snp45640-scaffold627-834807	40465377	0	0	0	0.0230292	0.0540634	0	0.0974327	0.0370422	0.00294714	0.0107056	0.0189571	0.0129747
1	snp45642-scaffold627-944306	40575952	0.149606	0	0	0	0.0352359	0	0.0769545	0.0243595	0.0116985	0.00962028	0.0189571	0.00710054
1	snp45643-scaffold627-990583	40622332	0.0248596	0.000208745	0	0.0132274	0	0.0130996	0.0531723	0.000985093	0.0133449	0.00725132	0.0178599	0.00282703
1	snp45644-scaffold627-1035362	40666799	0	0.00471672	0.0437567	0	0	0	0.185416	0.000985093	0.017077	0.0144961	0.00725473	0.0102381
1	snp45645-scaffold627-1076303	40707588	0.0913959	0	0.0229678	0	0	0.00103557	0.155495	0.0261925	0.0183923	0.0264236	0.00152289	0.0227893
1	snp45646-scaffold627-1123750	40754833	0.661217	0	0.0186605	0.0592529	0.00103773	0.0370555	0.150523	0.0537983	0.0222989	0.0237781	0.00152289	0.0201694
1	snp45647-scaffold627-1175868	40807072	0	0.126037	0.00657673	0.0596375	0.00657673	0.062756	0.163132	0.052855	0.0135475	0.0346654	0.00152289	0.0202828
1	snp16929-scaffold17692-3426	40979383	0	0.138238	0.0195327	0	0	0	0.144853	0.052855	0.00895399	0.0346654	0.0111249	0.0200757
1	snp14079-scaffold1560-51801	41053290	0.0630458	0	0	0.0544366	0	0.00056695	0.0745128	0.052855	0.00522189	0.022999	0.0209676	0.0143125
1	snp14080-scaffold1560-100946	41102768	0	0	0	0	0.0480102	0	0.0745128	0.0276476	0.00390654	0.0110715	0.0213036	0.0104456
1	snp14082-scaffold1560-185575	41188237	0.309518	0	0	0.00092113	0.0502511	0.00823949	0.0942914	0.015242	1.66533e-17	0.0110715	0.0213036	0.0104456
1	snp14083-scaffold1560-228319	41231546	0	0	0	0	0.00825654	0.0434215	0.0816822	0.0415796	1.66533e-17	0.000184226	0.0251963	0.0103322
1	snp14084-scaffold1560-297224	41300758	0.098893	0.07621	0	0	0	0	0.0816822	0.0415796	0.00819622	0.000184226	0.0155943	0.0106775
1	snp14085-scaffold1560-330454	41333874	0	0.131688	0	0	0.0194639	0	0.043537	0.0415796	0.0192312	0.00102268	0.00554409	0.0171504
1	snp14086-scaffold1560-378997	41383667	0	0	0.0409811	0	0	0.00172672	0.043537	0.0469355	0.0227289	0.00102268	0.00739046	0.0233634
1	snp14087-scaffold1560-412202	41421787	0.118792	0	0.0551751	0.00511338	0	0.0406039	0.0815764	0.0316935	0.0227289	0.00408082	0.00739046	0.0233634
1	snp14088-scaffold1560-452762	41461424	0	0.0267793	0.0174884	0	0.0174884	0.0744865	0.0815764	0.0100617	0.023463	0.00408082	0.00349768	0.0233634
1	snp14090-scaffold1560-516844	41525398	0.28909	0	0	0.0152907	0	0	0.0815764	0.0245858	0.0152668	0.00408082	0.00349768	0.0245719
1	snp14091-scaffold1560-581464	41590114	0	0.0235291	0.00367048	0	0	0	0.10754	0.0245858	0.00423178	0.00305814	0.0218938	0.0164511
1	snp14092-scaffold1560-614162	41622885	0	0.0726206	0	0	0	0.00776911	0.132483	0.0280831	0.000734096	0.00305814	0.0286187	0.00155382
1	snp14095-scaffold1560-755958	41765705	0.24861	0	0	0	0.0919807	0	0.0746648	0.0340389	0.000734096	0.00311054	0.0286187	0.00314314
1	snp14096-scaffold1560-786871	41797057	0.124714	0.0442657	0	0	0.0511128	0	0.0790954	0.0336554	1.60462e-17	0.00311054	0.0345368	0.00476281
1	snp14098-scaffold1560-872326	41882175	0	0.0297791	0	0.0155527	0	0.00794657	0.116638	0.0292907	0.000127669	0.00311054	0.0472778	0.00320899
1	snp45648-scaffold627-1205064	41912528	0.022153	0.0216115	0	0	0.0295907	0.00809836	0.066916	0.0301771	0.000127669	0.00311054	0.0330051	0.00320899
1	snp45650-scaffold627-1283637	41991695	0.187713	0.050797	0.000638345	0	0.0637049	0	0.0419732	0.0366592	0.000997631	0.00765446	0.0323189	0.00320899
1	snp45651-scaffold627-1321361	42029409	0	0.00443222	0	0	0.0206171	0	0.0419732	0.0419265	0.000997631	0.00545655	0.0323189	0.00543083
1	snp45652-scaffold627-1384662	42092446	0	0.0766764	0.00434981	0.0227196	0.0476818	0	0.0746788	0.0422696	0.00563031	0.00545655	0.0400715	0.00381116
1	snp45653-scaffold627-1417201	42124899	0	0.0561155	0	0.00456313	0	0.0190558	0.122093	0.0321102	0.0093777	0.00545655	0.0317335	0.00381116
1	snp45654-scaffold627-1474040	42183251	0.185681	0.0233267	0.0231634	0	0.0683537	0	0.12469	0.0334654	0.0093777	0.00545655	0.0276101	0.00381116
1	snp45656-scaffold627-1538301	42248167	0.424784	0	0.0193753	0	0.0220149	0	0.214149	0.0181301	0.00850774	0.0138888	0.0180737	0.00381116
1	snp45657-scaffold627-1589645	42300776	0.0129847	0.0112084	0	0	0	0	0.214149	0.0111588	0.0140339	0.0129762	0.0252953	0.000981198
1	snp45658-scaffold627-1619430	42330622	0.447294	0	0	0.0648808	0	0	0.19564	0.0632502	0.0181602	0.0138446	0.0116245	0.000981198
1	snp45659-scaffold627-1649120	42360188	0	0.0212588	0.0276308	0	0.0361077	0.00490599	0.1299	0.0637837	0.0142852	0.0138446	0.0494963	0.000981198
1	snp45660-scaffold627-1691310	42402882	0.0931353	0.283784	0.043795	0.00434243	0	0	0.140793	0.0709284	0.0166817	0.0144732	0.0598792	0.000981198
1	snp45661-scaffold627-1722189	42432096	0.0960862	0.00266731	0	0	0.211374	0	0.0655696	0.0757174	0.019511	0.00180819	0.0696875	0.000981198
1	snp45662-scaffold627-1765907	42476574	0.0674488	0.0469321	0.0119828	0.00314259	0.0519145	0	0.0655696	0.123213	0.0139848	0.00180819	0.0732809	2.68882e-17
1	snp45663-scaffold627-1813784	42527234	0.0711775	0.0239447	0.0141462	0.00155592	0.0490414	0	0.185985	0.0664558	0.0101926	0.0091314	0.0732809	0.0081917
1	snp45664-scaffold627-1873833	42587687	0	0.258735	0	0	0.0540744	0	0.170328	0.0933604	0.0101926	0.0091314	0.0310061	0.0081917
1	snp45665-scaffold627-1917981	42631698	0.695212	0	0.024834	0.0409585	0	0.0409585	0.236323	0.0839739	0.00779604	0.00999261	0.0206232	0.019317
1	snp45667-scaffold627-1982435	42695962	0.017804	0.13719	0	0	0	0	0.243231	0.079185	0.0049668	0.00968143	0.0130434	0.0203778
1	snp45668-scaffold627-2018565	42733570	0.397419	0	0	0.00744864	0	0.0556266	0.270077	0.0348179	0.0076756	0.00968143	0.00493728	0.0203778
1	snp45669-scaffold627-2049997	42765771	0.105721	0	0	0	0.0111424	0.00530411	0.133826	0.0348179	0.0027088	0.00148973	0.0236814	0.0225874
1	snp45670-scaffold627-2124525	42840901	0.134231	0.0368993	0.013544	0	0.013544	0	0.221505	0.00870803	0.00533526	0.00148973	0.0463452	0.0225874
1	snp45671-scaffold627-2164837	42881200	0.013955	0	0	0	0.0937204	0.0520065	0.176289	0.0191535	0.00533526	-2.09902e-17	0.0511405	0.0334919
1	snp45672-scaffold627-2226012	42943165	0.456197	0.00664083	0.0131323	0	0.113319	0	0.171937	0.0204819	0.00661659	-2.09902e-17	0.0549436	0.0377875
1	snp45673-scaffold627-2262095	42979261	0.171339	0.0522272	0	0	0.0239765	0.110149	0.145091	0.0149516	0.0112026	0.0015602	0.0595296	0.0393477
1	snp45674-scaffold627-2303687	43021797	0.0839632	0.00664196	0.00640664	0	0.0301579	0.0267821	0.287051	0.0193592	0.0112026	0.00990762	0.0491329	0.0289591
1	snp45675-scaffold627-2354247	43072830	0	0.00924818	0.036474	0.00780099	0.036474	0.00780099	0.195812	0.0319776	0.0123633	0.00990762	0.0264691	0.033652
1	snp45677-scaffold627-2467170	43186050	0.723756	0.0220377	0	0.0417371	0.0417371	6.34256e-05	0.166823	0.0215322	0.0123633	0.0102569	0.0256103	0.0116222
1	snp45678-scaffold627-2502886	43222419	0	0.069733	0.0189357	0	0	0.0234646	0.150159	0.0202038	0.0250939	0.0102569	0.0291063	0.0066053
1	snp45679-scaffold627-2544444	43264376	0.0263959	0	0	0.00174646	0.0196826	0	0.150159	0.0183541	0.0177991	0.00966919	0.0218115	0.00698781
1	snp45680-scaffold627-2581993	43301852	0.000644787	0	0.0700596	0	0.0476376	0.00169749	0.0323207	0.0139466	0.0177991	0.0134772	0.013464	0.00697513
1	snp45681-scaffold627-2613559	43333539	0	0	0	0.0048624	0	0.00971355	0.0407128	1.13798e-16	0.0140119	0.0134772	0.0297996	0.00275357
1	snp45684-scaffold627-2774148	43495401	0.134563	0	0	0.0607772	0	0	0.0637806	1.13798e-16	0.0140119	0.0131279	0.0317801	0.0105579
1	snp45685-scaffold627-2804359	43522221	0.0419604	0	0	0	0.0816777	0.00235681	0.118316	0.0106415	1.66533e-17	0.0131279	0.0275676	0.0232319
1	snp45689-scaffold627-2974066	43695844	0.141735	0	0	0	0.0295853	0.0390214	0.159737	0.0106415	0.00193086	0.0121554	0.0575826	0.0212891
1	snp45690-scaffold627-3017286	43739061	0.273321	0.0532075	0	0	0.0265752	0.0650675	0.135839	0.0106415	0.0172608	0.00172921	0.0656821	0.0212891
1	snp45691-scaffold627-3062413	43783720	0.207107	0	0.00965432	0	0.150075	0	0.127447	0.0106415	0.017264	0.00551597	0.0493498	0.0208178
1	snp45693-scaffold627-3140707	43862257	0.0150714	0	0.0766496	0.00864603	0.0404972	0	0.0990999	0.0106415	0.017264	0.00551597	0.0434327	0.0130135
1	snp45697-scaffold627-3285484	44006837	0	0	1.61553e-05	0.0189338	1.61553e-05	0	0.0594608	1.13798e-16	0.0188178	0.00551597	0.0381177	0.0114079
1	snp45698-scaffold627-3317989	44039516	0	0	0	0	0	0	0.0221619	1.13798e-16	0.016887	0.00551597	0.0115271	0.0133228
1	snp45699-scaffold627-3383511	44105694	0.0751256	0	0.00776911	0	0	0.0570393	0.0586506	0.0116573	0.00155705	0.00378676	0.00342769	0.0224554
1	snp45700-scaffold627-3424934	44147003	0.0206126	0	0	0	0.0171223	0.00957459	0.0586506	0.0116573	0.00417174	0.00261792	0.00342446	0.0293763
1	snp45701-scaffold627-3512011	44234654	0.197515	0.0582867	0	0	0	0.0456633	0.0586506	0.0116573	0.00417174	0.00261792	0.0133547	0.0333728
1	snp45702-scaffold627-3586048	44307109	0	0	0.0130896	0.0130896	0	0.0346044	0.0436255	0.0157585	0.00261792	0.0131147	0.020049	0.0223619
1	snp45703-scaffold627-3648862	44369988	0	0	0	0	0.0496511	0.0199823	0.13039	0.0195396	0.00261792	0.0137274	0.0166245	0.0210598
1	snp45705-scaffold627-3753468	44475004	0	0.0205057	0	0.0524839	0.0334714	0.00198507	0.131395	0.00788224	0.00261792	0.0137274	0.0166245	0.0174297
1	snp45706-scaffold627-3821910	44543618	0.454435	0.0189055	0	0.00306369	0	0.00306369	0.131395	0.00942968	0.00147774	0.0111095	0.0166245	0.0105088
1	snp45707-scaffold627-3857990	44580476	0.20254	0	0	0	0	0.0275128	0.168176	0.0109708	0.00235798	0.0111095	0.00669428	0.00651231
1	snp45708-scaffold627-3904620	44627590	0	0.00773722	0.0073887	0	0	0	0.230635	0.00686965	0.0105786	0.0040378	4.30211e-17	0.0061153
1	snp45710-scaffold627-3977406	44700257	0.183903	0.00770551	0.00440118	0	0	0	0.189256	0.00308855	0.0123129	0.00342506	0.0036092	0.00550256
1	snp45711-scaffold627-4020495	44743692	0.312295	0	0.041103	0.0171253	0	0	0.149107	0.00684307	0.0133838	0.00342506	0.00864006	0.0080994
1	snp45712-scaffold627-4058451	44783046	0.247541	0	0.00867187	0	0.018046	0	0.182175	0.013824	0.0119061	0.00342506	0.00864006	0.0080994
1	snp45713-scaffold627-4108111	44833875	0.00179661	0.0187726	0.00535439	0	0.0251543	0.040497	0.211112	0.0122829	0.0129979	0.0183955	0.00864006	0.0108996
1	snp45714-scaffold627-4147958	44873981	0.16534	0.042642	0	0	0	0	0.208034	0.0122829	0.00671672	0.0149705	0.0215832	0.0134898
1	snp45715-scaffold627-4201462	44928267	0.328585	0	0.00986011	0.0748524	0	0.0140011	0.158526	0.0122997	0.00498234	0.0149705	0.017974	0.0134898
1	snp45716-scaffold627-4238159	44965002	0.296906	0	0.00969721	0	0.0647155	0.012951	0.161229	0.00854522	0.00391146	0.0149705	0.0129431	0.00539042
1	snp45717-scaffold627-4269733	44996600	0	8.40941e-05	0	0	0	0	0.128161	0.0117001	0.00391146	0.0168292	0.0129431	0.00539042
1	snp45718-scaffold627-4317591	45044591	0.0153142	0	0	0	0	0	0.076745	0.011957	0.00193944	0.00185874	0.0129431	0.00578048
1	snp45719-scaffold627-4349526	45076467	0	0.0584165	0	0.00929371	0	0	0.0213077	0.0196604	0.0029043	0.00185874	4.44089e-17	0.00319028
1	snp45720-scaffold627-4403089	45127771	0.0715049	0.00128429	0	0	0	0.0159514	0.0249594	0.0196436	0.0029043	0.00185874	0.0183102	0.0303413
1	snp45721-scaffold627-4439359	45164266	0.0197192	0.0385172	0.0145215	0	0	0	0.0218966	0.0447138	0.0029043	0.00185874	0.0250564	0.0303413
1	snp45722-scaffold627-4502169	45227433	0.0182587	0	0	0	0.0915508	0.135755	0.023789	0.0391026	0.0070465	0.00216978	0.0256083	0.0379648
1	snp45723-scaffold627-4544384	45270176	0	0.125351	0	0	0.0337312	0	0.0186746	0.0388457	0.0121658	0.00216978	0.031257	0.0376203
1	snp45725-scaffold627-4620164	45345960	0.00946212	0.0303605	0.020711	0.0108489	0.00275948	0.0381178	0.0151329	0.0332415	0.0092615	0.0102196	0.031257	0.0394017
1	snp45726-scaffold627-4652598	45379179	0.0459332	0	0.0255965	0	0.0282437	0.0142287	0.0114812	0.0633669	0.0233634	0.0102196	0.018307	0.0122507
1	snp45728-scaffold627-4739725	45469377	0.00201057	0.0104958	0	0.0402492	0	0.00890709	0.0148272	0.0382967	0.0249617	0.0102664	0.0115608	0.0146617
1	snp45729-scaffold627-4783044	45512798	0	0.150627	0.0705094	0	0.0268006	0	0.0131156	0.0324719	0.0208195	0.0102168	0.0110089	0.00932248
1	snp45730-scaffold627-4840954	45570621	0.0167303	0	0.00799176	0.000234027	0	0.0120551	0.00394707	0.0359789	0.0157002	0.0102168	0.00536012	0.00647674
1	snp45731-scaffold627-4874627	45604470	0.000904121	0.00123682	0	0.010601	0	0.0114215	0.0639444	0.0338797	0.0251178	0.00216701	0.00536012	0.00469532
1	snp45732-scaffold627-4940493	45672053	9.03785e-05	0.0175347	0	0	0	0	0.093161	0.0037543	0.0110159	0.00216701	4.92661e-17	0.00469532
1	snp45733-scaffold627-5011885	45743835	0.301997	0	0.0470877	0	0	0	0.154701	0.0152585	0.0260128	0.0021202	0.0208444	0.0022843
1	snp45735-scaffold627-5097005	45829206	0.146083	0	0	0	0	0	0.170867	0.0309109	0.0260128	-2.39392e-17	0.0249374	0.0099983
1	snp45739-scaffold627-5315341	46047752	0.324432	0.057521	0.0829761	0	0.104222	0	0.211383	0.027404	0.0260128	0.00372316	0.030969	0.0131412
1	snp45740-scaffold627-5376332	46108219	0.0817323	0.0794989	0	0	0.0204651	0.0499915	0.150984	0.0413687	0.0202075	0.0197685	0.030969	0.0136904
1	snp45741-scaffold627-5418543	46151382	0.202671	0	0	0.0186158	0.0301579	0.0157146	0.163998	0.0574755	0.0202075	0.0366864	0.030969	0.0148756
1	snp45742-scaffold627-5460507	46193823	0	0.0698235	0.0180616	0.0802268	0	0.0027459	0.102071	0.0459713	0.00876154	0.0366864	0.0101538	0.0164391
1	snp45743-scaffold627-5489862	46223524	0.211154	0.0805343	0	0.0845895	0	0.00592618	0.093711	0.0435579	0.0136124	0.0366864	0.00606077	0.00644075
1	snp45744-scaffold627-5538490	46272380	0.0147957	0	0.0257461	0	0.000145957	0.00781708	0.0933246	0.0439313	0.0136124	0.0329633	2.91914e-05	0.00329783
1	snp45745-scaffold627-5585234	46324447	0.0399344	0.0674317	0.0242544	0	0	0	0.0933246	0.0322217	0.0106217	0.0169179	2.91914e-05	0.00301037
1	snp45747-scaffold627-5650100	46381611	0.200739	0.00186709	0	0	0	0	0.0524482	0.0328486	0.0311073	0.00103302	2.91914e-05	0.00182514
1	snp12636-scaffold1480-1163799	46411087	0	0.0112754	0.00310789	0	0	0.0013086	0.057305	0.0411726	0.0293641	0.00103302	0.00364086	0.0036678
1	snp12635-scaffold1480-1113569	46461217	0.00677203	0.0836689	0.102428	0.00516512	0	0	0.0625631	0.0276862	0.0245133	0.00103302	0.00364086	0.0036678
1	snp12634-scaffold1480-1070260	46504803	0.0390794	0.0416197	0.0170304	0	0.0182043	0.0170304	0.0224153	0.0277063	0.0257919	0.00103302	0.00425016	0.0036678
1	snp12633-scaffold1480-1018100	46557094	0.066225	0	0	0	0	0	0.0341691	0.0411978	0.0303811	0.00103302	0.00425016	0.00442636
1	snp12632-scaffold1480-984227	46591661	0	0.00196768	0.00639325	0	0.00304651	0	0.0609745	0.0333705	0.011922	-2.30718e-17	0.00425016	0.00442636
1	snp12630-scaffold1480-915845	46658697	0.0587693	0.0787326	0.026054	0	0	0.00510142	0.0861277	0.0250465	0.00851593	-2.30718e-17	0.000609302	0.00102028
1	snp12629-scaffold1480-884736	46689742	0.140799	0.0445323	0.0101324	0	0	0	0.0731421	0.0301591	0.0166564	0.00335364	0.000609302	0.00102028
1	snp12628-scaffold1480-851328	46723161	0.164845	0	0	0	0	0	0.104805	0.0297656	0.0153777	0.00335364	0.0067675	0.00102028
1	snp12627-scaffold1480-810003	46765189	0.0012971	0.0255629	0.0407021	0.0167682	0	0	0.0975075	0.014019	0.0101669	0.00335364	0.01304	4.28477e-17
1	snp12626-scaffold1480-762126	46813432	0.158315	0	0	0	0.0338375	0	0.0721463	0.00702198	0.00814042	0.00335364	0.0244226	0.0069886
1	snp12625-scaffold1480-714592	46861211	0.0222813	0	0	0	0.0313627	0	0.0412712	0.00702198	0.00858824	0.00335364	0.0461594	0.0163244
1	snp12624-scaffold1480-684673	46889913	0.013993	0.00954701	0	0	0.0569126	0.034943	0.124736	0.0019094	0.00429762	-2.28983e-17	0.051069	0.018881
1	snp12623-scaffold1480-647642	46929889	0.0104696	0	0.0022391	0	0.108684	0.0466791	0.124183	0.0037178	0.0065936	-2.28983e-17	0.0461231	0.0230301
1	snp12621-scaffold1480-528352	47051176	0.418623	0	0.019249	0	0.0245482	0.0127831	0.141549	0.0154727	0.0065936	-2.28983e-17	0.0421396	0.0230301
1	snp12620-scaffold1480-495436	47083995	0.155549	0.00904201	0.0114799	0	0.00910799	0.0207451	0.146929	0.0135633	0.0065936	0.002218	0.030757	0.0165535
1	snp12619-scaffold1480-466574	47113133	0.109112	0.0587746	0	0	0.011445	0	0.144835	0.0135633	0.011122	0.002218	0.0139965	0.0248453
1	snp12618-scaffold1480-436593	47143645	0.0408896	0	0	0.01109	0	0.00255998	0.0611101	0.0135633	0.0204333	0.002218	0.0198303	0.0222887
1	snp12617-scaffold1480-401768	47178771	0	0	0.0248811	0	0.0248811	0.0881385	0.0606941	0.0453447	0.0355472	0.002218	0.0231832	0.0181397
1	snp12615-scaffold1480-313980	47267587	0	0	0.0658054	0	0.0537172	0	0.0388717	0.0406357	0.0355472	0.002218	0.024815	0.0181397
1	snp12614-scaffold1480-279765	47301951	0.153469	0.167949	0.0870495	0	0.0258728	0	0.0874652	0.0406357	0.0355472	0.00179653	0.024815	0.0240692
1	snp12613-scaffold1480-250179	47332590	0	0.0352296	0	0	0.0196038	0	0.100555	0.0406357	0.0422272	0.00179653	0.0238631	0.00644154
1	snp12612-scaffold1480-219294	47363360	0.283857	0	0	0.00898265	0	0.0322077	0.100555	0.0406357	0.0290661	0.00179653	0.0176596	0.00894168
1	snp12611-scaffold1480-184211	47399330	0.0654512	0	0.0582812	0	0.0201218	0	0.0822128	0.00704592	0.0134574	0.00322076	0.0160301	0.00894168
1	snp12610-scaffold1480-147683	47436044	0	0	0	0	0.0226998	0.0125007	0.101358	0.00996302	0.0134574	0.00998234	0.0245042	0.0114385
1	snp12609-scaffold1480-108926	47474884	0.0617556	0	0.00900556	0.00712117	0.0177249	0	0.125166	0.0386532	0.0134574	0.012255	0.0408889	0.00624194
1	snp12608-scaffold1480-52501	47531882	0.0957252	0.0498151	0	0.0338079	0.0619744	0.0124841	0.113023	0.0413971	0.00180111	0.012255	0.0368645	0.00725614
1	snp12607-scaffold1480-15831	47569100	0.402896	0.143451	0	0.0203457	0.0819235	0.00622491	0.113023	0.0442438	0.00180111	0.012255	0.0323246	0.004756
1	snp35330-scaffold4239-22858	47608891	0.00473769	0.0137195	0	0	0	0.00507098	0.100672	0.0442438	0.00087447	0.0108307	0.0313729	0.004756
1	snp48341-scaffold686-887750	47619046	0	0.0142336	0	0	0	0	0.0944234	0.0342808	0.00087447	0.00852166	0.028305	0.00225918
1	snp48340-scaffold686-804838	47704679	0	0	0.00437235	0	0.0129668	0	0.0138442	0.00831792	0.00087447	0.017281	0.0119259	0.00444658
1	snp48339-scaffold686-750643	47759639	0.0644835	0	0	0.0222626	0.0466347	0	0.0137098	0.00565068	0.00087447	0.017281	0.0119259	0.00343238
1	snp48338-scaffold686-702924	47807804	0	0.0136365	0	0.0641423	2.81791e-05	0.0171619	0.0148791	0.00280396	0.00087447	0.0181336	0.0129081	0.00343238
1	snp48337-scaffold686-648334	47862196	0.00406548	0.000383286	0	0	0	0	0.0148791	0.00657868	0.00550058	0.0181336	0.0103147	0.00510668
1	snp48336-scaffold686-602300	47909332	0.00584634	0	0	0.00426295	0.00491083	0	0.00198236	0.00657868	0.00868806	0.0136811	0.000987802	0.00570361
1	snp48335-scaffold686-556322	47955812	0	0.0188736	0.0275029	0	0	0.00837148	0.0494618	0.00385138	0.00868806	0.00885447	0.000982166	0.00350964
1	snp48334-scaffold686-462470	48051384	0	0	0.0159374	0	0	0.00298467	0.0587717	0.00377472	0.0375187	0.010575	0.00270268	0.0119116
1	snp48333-scaffold686-427585	48085351	0.237397	0	0	0.0400094	0	0.00619206	0.0616153	0.0168364	0.0526503	0.0097224	0.00468456	0.0119116
1	snp48332-scaffold686-397291	48115564	0.0506154	0	0.144153	0.00860258	0.00860258	0.0420096	0.0794834	0.0137864	0.0474219	0.0097224	0.0253072	0.0102373
1	snp48331-scaffold686-366031	48147024	0.0200643	0.0653085	0.0756584	0	0.0148202	0	0.0865661	0.0137864	0.0442344	0.0097224	0.0268344	0.0100568
1	snp48327-scaffold686-193847	48321587	0.0893404	0.00362364	0.0013606	0	0.103113	0	0.0854847	0.015371	0.0442344	0.00252788	0.0268344	0.0284259
1	snp48326-scaffold686-148419	48368331	0.0354136	0	0	0	0.00763602	0.00208229	0.114316	0.015371	0.0178004	0.00080736	0.0298145	0.0224771
1	snp48325-scaffold686-119085	48397775	0.23199	0.00792279	0	0.0040368	0	0.0980378	0.186399	0.00230929	0.00266868	0.00080736	0.0347322	0.0224771
1	snp48324-scaffold686-52646	48464560	0.19477	0	0.0119828	0	0.0235033	0.0122652	0.168531	0.00158456	0.00239656	0.00080736	0.0146577	0.0224771
1	snp7889-scaffold1284-28617	48564531	0.380479	0	0	0	0.0394088	0	0.166815	0.00158456	0.00239656	0.00080736	0.0135992	0.0220606
1	snp7890-scaffold1284-119047	48656464	0	0	0	0	0.0027406	0	0.161909	1.09981e-16	0.0157283	0.00251316	0.02007	0.00245304
1	snp7891-scaffold1284-155937	48693580	0.026837	0	0	0	0.00234327	0	0.123051	1.09981e-16	0.0133318	0.00251316	0.0228492	0.000576346
1	snp7892-scaffold1284-187141	48725443	0.207459	0	0.0666589	0.0125658	0.032354	0	0.0652581	1.09981e-16	0.0151578	0.008916	0.0166213	0.000698278
1	snp7894-scaffold1284-301596	48840614	0.000480251	0	0	0	0.0373994	0.00288173	0.138828	1.09981e-16	0.0175248	0.00940826	0.0160732	0.000698278
1	snp55676-scaffold863-1692634	48987432	0.0915142	0	0.00913009	0.0320142	0.00826946	0.000609658	0.13346	0.00181041	0.0175248	0.0105338	0.0196255	0.000698278
1	snp55675-scaffold863-1604209	49076451	0.367849	0	0.011835	0.00246132	0	0	0.117498	0.00242905	0.0115896	0.00802061	0.0341119	0.000698278
1	snp55673-scaffold863-1510856	49171740	0	0.00905203	0	0.00562754	0.0201048	0	0.158948	0.00242905	0.0117533	0.00802061	0.0287684	0.0112502
1	snp55672-scaffold863-1470525	49212712	0.127646	0.00309322	0.036983	0	0.104786	0	0.245153	0.00242905	0.00994516	0.00709219	0.0364508	0.0111283
1	snp55667-scaffold863-1282061	49402845	0.207733	0	0.000818273	0	0.0106818	0.0556414	0.258443	0.00242905	0.00757816	0.00827944	0.0364508	0.0147852
1	snp55665-scaffold863-1207965	49476282	0.522535	0	8.95084e-05	0.0273721	0.0466813	0	0.343431	0.000618644	0.00757816	0.0210884	0.0324298	0.0147852
1	snp55663-scaffold863-1126556	49558660	0.434299	0	0	0.00839757	0	0.0182848	0.317902	1.10155e-16	0.00186914	0.0212424	0.0371548	0.0147852
1	snp55660-scaffold863-1009317	49676423	0.424943	0	0	0.0696725	0	0	0.312908	1.10155e-16	0.00336724	0.0212424	0.0711457	0.00365696
1	snp55659-scaffold863-922067	49764601	0	0	0.00843791	0.000769691	0.128411	0	0.208401	1.10155e-16	0.00334934	0.0209381	0.0742267	0.00670592
1	snp55658-scaffold863-882600	49804480	0.182762	0	0.00830878	0	0.180636	0	0.121541	1.10155e-16	0.00334934	0.0199886	0.0765529	0.00304896
1	snp55655-scaffold863-739437	49949584	0	0	0	0.0258509	0.0620865	0.0152448	0.0365524	1.10155e-16	0.0430135	0.00605406	0.0876781	0.00690842
1	snp55654-scaffold863-700639	49988199	0	0	0	0.00364969	0.0116308	0	0.0437227	1.10155e-16	0.0484897	0.00599915	0.0682267	0.00690842
1	snp55652-scaffold863-627172	50064287	0	0	0.198321	0	0.0556261	0.0192973	0.00717032	1.10155e-16	0.0536768	0.00599915	0.0320995	0.00690842
1	snp55651-scaffold863-590929	50100524	0.0358516	0	0.0358189	0.000495181	0.0311541	0	0.00874419	1.10155e-16	0.0536768	0.000828974	0.0213865	0.00385946
1	snp55649-scaffold863-523707	50167314	0	0	0.0342441	0	0	0	0.010245	1.10155e-16	0.0536768	9.90362e-05	0.0190603	0.00385946
1	snp55645-scaffold863-348874	50339668	0.00786934	0	0	0	0.00852149	0	0.0306542	0.00470582	0.0147467	9.90362e-05	0.0347949	0.00437736
1	snp55644-scaffold863-288838	50399771	0.00750421	0	0	0	0	0	0.135577	0.00470582	0.0281507	-2.54354e-17	0.0316775	0.0106149
1	snp55643-scaffold863-250531	50437971	0.102046	0.0235291	0.00367048	0	0.134299	0.0218868	0.135577	0.024824	0.0213019	-2.54354e-17	0.036291	0.0106149
1	snp55642-scaffold863-208399	50481092	0.560466	0	0.102839	0	0.0155668	0.0311878	0.134003	0.024824	0.0285922	-2.54354e-17	0.054549	0.0124728
1	snp55641-scaffold863-165511	50523949	0	0.100591	0	0	0.0230675	0	0.165641	0.024824	0.028686	-2.54354e-17	0.054549	0.0124728
1	snp55640-scaffold863-110189	50579311	0	0	0.0364514	0	0.0998117	0.00928944	0.145232	0.0201182	0.0279519	-2.54354e-17	0.0276892	0.00809545
1	snp27909-scaffold2996-56754	50722241	0.165694	0	0.000469049	0	0	0	0.0331388	0.0230529	0.00754047	-2.54354e-17	0.0247322	0.00185789
1	snp14230-scaffold1568-1787801	50789331	0	0	0	0	0	0	0.0331388	0.00501106	0.0170523	0.00524994	0.0201187	0.0129068
1	snp14229-scaffold1568-1742714	50834478	0	0.0146736	0.000781915	0	0.000781915	0	0.042062	0.00761404	0.0170293	0.00524994	0.000156383	0.011049
1	snp14228-scaffold1568-1693313	50884015	0	0.0103817	0.0475593	0.0262497	0	0.0552448	0.0241009	0.0099266	0.0348398	0.00524994	0.000156383	0.011049
1	snp14227-scaffold1568-1640975	50938464	0.0446158	0.0130149	0.036336	0	0	0	0.0954365	0.0099266	0.0348398	0.00524994	0.000156383	0.011049
1	snp14225-scaffold1568-1579736	50999694	0.0758888	0.0115628	0.0895217	0	0	0	0.134066	0.00699188	0.0510648	0.00524994	5.43402e-17	0.011049
1	snp14224-scaffold1568-1550376	51028950	0.356678	0	0	0	0	0	0.24064	0.00703118	0.0417705	0.00506226	0.00506226	4.71845e-17
1	snp14223-scaffold1568-1502396	51077740	0.193145	0	0.0819068	0	0	0	0.302611	0.0056301	0.0345032	0.0124046	0.0124046	0.00357626
1	snp14222-scaffold1568-1471141	51109271	0.53287	0.0105782	0.00108775	0.0253113	0.0253113	0	0.287433	0.00331754	0.0236241	0.0124046	0.0363746	0.00357626
1	snp14221-scaffold1568-1436411	51144579	0.354471	0.00600951	0	0.0367115	0.0367115	0.0178813	0.222294	0.00331754	0.0236241	0.0201466	0.0376334	0.0247965
1	snp14220-scaffold1568-1401817	51177915	0	0	0.0351261	0	0.11985	0	0.244703	0.0205373	0.0185607	0.0314646	0.0376334	0.0247965
1	snp14219-scaffold1568-1344315	51235569	0.0309818	0	0	0.0387102	0.00629404	0.106101	0.147061	0.0184216	0.0271822	0.0352413	0.0344685	0.0318216
1	snp14218-scaffold1568-1298417	51282605	0.305192	0.0860987	0.0565898	0.0565898	0	0	0.0864791	0.0203175	0.0271822	0.040453	0.0271262	0.0282453
1	snp14217-scaffold1568-1263564	51317420	0.0446619	0	0.0441949	0.0441949	0.00948687	0.0351255	0.0864791	0.0204161	0.0260473	0.0422219	0.00381486	0.0348534
1	snp14216-scaffold1568-1226159	51353368	0.0515598	0.0154886	0	0.0627702	0	0	0.0802827	0.0279887	0.0260473	0.0357827	0.00255605	0.0136332
1	snp14215-scaffold1568-1191029	51388998	0	0.000493326	0.0294519	0.00884436	0.00329339	0.0330403	0.0943897	0.010769	0.0154442	0.0245263	0.00670299	0.0155142
1	snp14213-scaffold1568-1097890	51482381	0	0.0378631	0	0.00651445	0	0	0.139338	0.0111413	0.0101991	0.0159793	0.00480562	0.0146215
1	snp14211-scaffold1568-1025325	51554995	0.375727	0	0.00357428	0.000307465	0.0207347	0.00940511	0.221809	0.00804355	0.0101991	0.00342523	0.0140099	0.0146215
1	snp14210-scaffold1568-989501	51590869	0.269401	0.00186134	0.0179693	0.00145988	0	0.0306619	0.221809	0.0180818	0.00430872	0.00165636	0.0133513	0.00981251
1	snp14209-scaffold1568-931655	51649214	0.463915	0	0	0	0.0460216	0	0.221809	0.0138541	0.00560317	0.000353469	0.0133513	0.00981251
1	snp14207-scaffold1568-807652	51773599	0	0.0506844	0	0	0	0.00899556	0.154914	0.0138541	0.0103956	0.000291976	0.00960101	0.00793149
1	snp14206-scaffold1568-775254	51806187	0	0.0167249	0.00647225	0	0	0	0.126748	0.0134819	0.00680173	-2.70617e-17	0.00960101	0.0112582
1	snp14205-scaffold1568-739216	51842924	0.0412524	0	0.0275364	0	0.00198346	0	0.0617205	0.0137445	0.0325613	0.0018135	0.000625008	0.0229245
1	snp14204-scaffold1568-697224	51885520	0.128575	0	0	0	0	0.0472955	0.0617205	0.0563058	0.0637041	0.0018135	0.00249342	0.0305396
1	snp14202-scaffold1568-619345	51964103	0.138775	0.00131325	0.128798	0.0090675	0.00114158	0.0583315	0.137472	0.0589908	0.0624097	0.00305203	0.00378533	0.0397702
1	snp14201-scaffold1568-568452	52015511	0	0.263491	0.155714	0	0.00934205	0.0470712	0.129221	0.0589908	0.0745439	0.00305203	0.00533135	0.0397702
1	snp14199-scaffold1568-504377	52079992	0.378756	0.0301499	0	0.00619264	0.00645956	0.0461527	0.103506	0.0589908	0.0989577	0.00305203	0.0431095	0.0303111
1	snp14198-scaffold1568-444650	52140390	0	0	0.0882073	0	0.00971355	0	0.0760902	0.0587282	0.0756383	0.00123853	0.0497073	0.0186448
1	snp14197-scaffold1568-407457	52177971	0	0	0.122069	0	0.188891	0	0.0760902	0.0127397	0.0444955	0.00123853	0.064006	0.0131071
1	snp14196-scaffold1568-335289	52250037	0.00169479	0	0.0122012	0	0.0341303	0	0.00582844	0.00847572	0.0444955	1.88974e-06	0.068548	0.0076106
1	snp14195-scaffold1568-306612	52278659	0	0.0335485	0	0	0.0808358	0.019383	0.0147206	0.00847572	0.0370327	1.88974e-06	0.0881626	0.0125045
1	snp14194-scaffold1568-262225	52323087	0.0274474	0.00883012	0	9.4487e-06	0.0291691	0.01867	0.0240105	0.0165809	0.0183535	0.00282971	0.0645034	0.0125045
1	snp14192-scaffold1568-155378	52429899	0.0444607	0	0.0508931	0	0.107787	0.0244695	0.0376488	0.0183089	0.0185755	0.00282971	0.0647659	0.0125045
1	snp14191-scaffold1568-88153	52497228	0.0464495	0.0405259	0.0286731	0.0141391	0.070595	0	0.0376488	0.0115992	0.0185755	0.00282971	0.0485987	0.00995553
1	snp14190-scaffold1568-31770	52553014	0.0698864	0.00863989	0.0133111	0	0.0354426	0	0.0722013	0.0198744	0.0185755	0.0126361	0.0427649	0.0104625
1	snp14189-scaffold1568-2391	52582859	0	0	0	0	0	0.00663817	0.0633092	0.0281136	0.00839684	0.0164681	0.0212929	0.00556855
1	snp44267-scaffold602-503031	52623636	0.20021	0.0502063	0	0.0490414	0	0.0212046	0.0637053	0.0218446	0.00826672	0.0436027	0.00866242	0.00556855
1	snp44266-scaffold602-469242	52657421	0	0.0411958	0	0.0191601	0.000426877	0	0.107354	0.0201166	0.0200368	0.0453195	0.00792992	0.00556855
1	snp44265-scaffold602-431550	52695438	0.0484302	0.00918088	0.0280225	0.149812	0.00744262	0	0.118687	0.0201166	0.0200368	0.0453195	0.00792992	0.00424092
1	snp44264-scaffold602-378528	52749195	0.28813	0	0.0721615	0.00858416	0.0317801	0	0.0786451	0.0162389	0.0200368	0.0355113	0.00792992	0.000912626
1	snp44263-scaffold602-349837	52778740	0.0566651	0	0	0	0	0	0.0833066	0.00799976	0.0200368	0.0316792	0.00784454	0.000912626
1	snp44262-scaffold602-280384	52848182	0	0.0308179	0	0	0	0.00456313	0.0812763	0.00616358	0.0160762	0.00171683	0.00635602	0.000912626
1	snp44261-scaffold602-243239	52885598	0.0233075	0	0	0	0	0	0.0922415	0.0170588	0.00757318	0.0119254	0.0078065	0.00871913
1	snp44260-scaffold602-195804	52932738	0.038279	0	0.0082193	0	0	0	0.0809085	0.0170588	0.00757318	0.0119254	0.0078065	0.00871913
1	snp44259-scaffold602-166936	52962582	0.342956	0.0544759	0.0296466	0.059627	0.0390325	0.0390325	0.0860844	0.0135978	0.00825736	0.0119254	0.0152458	0.0358633
1	snp44258-scaffold602-135708	52994281	0	0	0	0	0	0	0.139604	0.0135978	0.00851566	0.0121837	0.0189877	0.0371701
1	snp44257-scaffold602-95925	53033892	0.0258797	0.0135132	0.00342089	0	0.0371964	0.140284	0.131949	0.0135978	0.0068718	0.0121837	0.0239475	0.0424019
1	snp44256-scaffold602-38991	53091361	0.290907	0	0.00129151	0.00129151	0.0187094	0.00653422	0.0968697	0.00270264	0.00094248	0.000258302	0.0262081	0.0345954
1	snp44255-scaffold602-9447	53120891	0	0	0	0	0.0247991	0.0261586	0.0968697	0.00270264	0.00115691	0.000258302	0.0312978	0.0348098
1	snp29278-scaffold3155-43514	53173413	0.167562	0	0	0	0.0503357	0	0.0994668	0.000822108	0.000472734	0.000258302	0.0238585	0.006753
1	snp4116-scaffold113-5653	53217017	0	0	0.00107216	0	0.0254482	0.00107216	0.07526	0.00640893	0.00662713	-2.02963e-17	0.0204553	0.00544615
1	snp4117-scaffold113-37238	53248814	0.0388648	0.00411054	0	0	0	0	0.07526	0.00640893	0.00662713	-2.02963e-17	0.0154954	0.00325371
1	snp4119-scaffold113-133621	53347311	0.169873	0.0279341	0.0320635	0	0.00169334	0	0.0417476	0.00640893	0.00662713	-2.02963e-17	0.0190846	0.00325371
1	snp4120-scaffold113-164488	53379150	0	0	0	0	0	0.0151964	0.128519	0.00820029	0.0155742	-2.02963e-17	0.0158583	0.00477332
1	snp4121-scaffold113-228572	53434216	0	0	0	0	0.0682815	0	0.178928	0.00737818	0.0155742	-2.02963e-17	0.0161166	0.0085152
1	snp4122-scaffold113-284814	53489944	0.433858	0.00895681	0.0458073	0	0.00931641	0.00867021	0.144953	0.00179136	0.00916146	-2.02963e-17	0.0157779	0.0085152
1	snp4123-scaffold113-318642	53524240	0.290907	0	0	0	0.00129151	0.0187094	0.144953	0.00179136	0.0133413	0.0129501	0.0307453	0.00547592
1	snp4124-scaffold113-347322	53551540	0	0	0	0	0	0	0.153447	0.00179136	0.0133413	0.0129501	0.017089	0.00547592
1	snp4126-scaffold113-432282	53636036	0	0	0.0208991	0.0647504	0.0748371	0	0.0803042	1.05124e-16	0.00417982	0.0129501	0.0172361	0.00374188
1	snp4127-scaffold113-489409	53692946	0.0424683	0	0	0	0	0	0.0707234	0.0035087	0.00417982	0.0279565	0.0169778	4.44089e-17
1	snp4128-scaffold113-521657	53720564	0.0681456	0	0	0	0.0100521	0	0.0900748	0.00566714	0.00417982	0.0312803	0.0169778	4.44089e-17
1	snp4129-scaffold113-550300	53748953	0.243003	0.0175435	0	0.0750323	0	0	0.0900748	0.0081636	1.59595e-17	0.0183302	0.00201042	4.44089e-17
1	snp4131-scaffold113-622291	53821250	0.0967572	0.0107922	0	0.0166186	0	0	0.0851253	0.0081636	0.00468042	0.0215779	0.00201042	4.44089e-17
1	snp4132-scaffold113-709050	53907919	0	0.0124823	0	0	0	0	0.0714962	0.00902904	0.00468042	0.0215779	5.16948e-17	4.44089e-17
1	snp4133-scaffold113-742257	53933909	0.0177206	0	0.0234021	0.0162387	0	0	0.0591554	0.00590556	0.00468042	0.00902862	0.000161855	0.000444842
1	snp4136-scaffold113-872218	54065715	0	0.00432721	0	0	0	0	0.118705	0.00374712	0.00843688	0.0170488	0.0112612	0.00677688
1	snp4137-scaffold113-905741	54099449	0.181299	0.00192611	0	0.0122858	0.000809277	0.00222421	0.135944	0.0107554	0.00864085	0.0198857	0.0172623	0.00677688
1	snp4139-scaffold113-974214	54167820	0.394504	0	0.0187823	0.0567194	0.0554969	0.0316602	0.173679	0.0217671	0.00396043	0.0249212	0.0202638	0.0150601
1	snp4140-scaffold113-1002916	54198996	0.086196	0.0475237	0.00101984	0.0141844	0.0300052	0	0.173679	0.0244187	0.0138347	0.0249212	0.0202638	0.0163097
1	snp4141-scaffold113-1041193	54238119	0.206398	0.0550586	0	0.0414162	0.0150076	0.0414162	0.156404	0.0340489	0.0150689	0.022464	0.0212067	0.0158649
1	snp4142-scaffold113-1082997	54279721	0	0.0175849	0.0493713	0	0	0.00624798	0.0775033	0.0340489	0.0113124	0.0111201	0.011932	0.0149505
1	snp4143-scaffold113-1112735	54309488	0.0949224	0.0500775	0.00617084	0	0.0055238	0	0.101044	0.0245442	0.0121639	0.0116775	0.00593095	0.0354283
1	snp4144-scaffold113-1147512	54344320	0	0	0	0	0.00912333	0.0270883	0.196919	0.0174419	0.0121639	0.00339422	0.0103212	0.0286059
1	snp4145-scaffold113-1198427	54393710	0.203902	0	0.00527755	0.0169711	0	0.102389	0.196919	0.0225502	0.00228968	0.0157236	0.0103212	0.0273563
1	snp4147-scaffold113-1259942	54456363	0.68577	0.0195473	0	0	0.0369588	0.00730412	0.271967	0.0125347	0.00105551	0.0377214	0.00921643	0.0299949
1	snp4148-scaffold113-1305871	54502652	0	0.043126	0	0.061647	0	0	0.283007	0.0125347	0.00464787	0.0377214	0.0317468	0.0245773
1	snp4149-scaffold113-1336079	54532797	0.470163	0	0	0.109989	0	0.0131933	0.242227	0.0125347	0.00359236	0.0351437	0.0317468	0.00409948
1	snp4150-scaffold113-1388264	54585226	0.0552009	0	0.0179618	0	0.121775	0	0.105073	0.0086252	0.0100466	0.0351437	0.024355	0.00263866
1	snp4151-scaffold113-1425896	54623157	0	0	0	0.00408246	0	0	0.105073	9.99201e-17	0.0111401	0.0249263	0.024355	0.00263866
1	snp4152-scaffold113-1459333	54655558	0	0	0.032271	0	0	0	0.0110402	9.99201e-17	0.0154474	0.00708217	0.024355	4.19803e-17
1	snp4153-scaffold113-1503764	54703824	0	0	0.00546776	0.0105598	0	0	0.029114	0.0102666	0.0183458	0.00708217	0.00649078	4.19803e-17
1	snp4154-scaffold113-1538339	54738886	0	0	0.0215365	0.0207686	0	0	0.0816328	0.0102666	0.022149	0.00626568	0.00649078	4.19803e-17
1	snp4155-scaffold113-1575813	54776573	0.14557	0.051333	0.0324539	0	0.0324539	0	0.119952	0.031792	0.0167107	0.00626568	0.00649078	0.00048972
1	snp4157-scaffold113-1643184	54843816	0.262594	0	0.019016	0	0	0	0.22737	0.0386859	0.017743	0.00415372	0.00662574	0.00048972
1	snp4159-scaffold113-1752396	54955469	0.191596	0.107627	0.00507927	0	0	0.0024486	0.291894	0.0459587	0.0134357	0.0027951	0.00662574	0.00328482
1	snp4161-scaffold113-1816475	55020176	0.537091	0.0344694	0.0106291	0	0.000674786	0	0.366532	0.0500283	0.00694487	0.00313851	0.000134957	0.00328482
1	snp4162-scaffold113-1849104	55052850	0.322618	0.0363642	0	0.0139755	0	0.0139755	0.385287	0.0500283	0.00314167	0.00765897	0.002479	0.00328482
1	snp4163-scaffold113-1887733	55091311	0.518761	0.0716807	0	0.00171703	0	0	0.350046	0.0300443	0.0127274	0.00787715	0.004351	0.0027951
1	snp4164-scaffold113-1950732	55154728	0.356368	0	0	0.0226023	0.0117202	0	0.311031	0.0337796	0.0106016	0.00787715	0.00421604	0.0027951
1	snp4165-scaffold113-1988823	55193928	0.0153941	0.00770722	0.0530079	0.00109091	0.00936002	0	0.246507	0.0265067	0.0106016	0.00508205	0.0119596	0.00496172
1	snp4166-scaffold113-2030942	55237426	0.342013	0.0531458	0	0	0	0	0.224211	0.0121706	0.0106016	0.00473864	0.0119596	0.00599255
1	snp4167-scaffold113-2069952	55277016	0	0	0	0	0.038718	0.0248086	0.162031	0.0121706	0.0134445	0.000218182	0.0225161	0.00599255
1	snp4168-scaffold113-2099806	55307082	0.407278	0	0	0	0	0.00515413	0.168096	0.0106292	0.00284296	5.7637e-07	0.0206441	0.00599312
1	snp4169-scaffold113-2133527	55341138	0.0454704	0	0.0142148	0	0.0645026	0	0.10581	0.00697226	0.0065617	5.7637e-07	0.0206441	0.00605405
1	snp4170-scaffold113-2177643	55386005	0.0457179	0	0	2.88185e-06	0	2.88185e-06	0.108204	0.012159	0.0168253	5.7637e-07	0.0217889	0.00109233
1	snp4171-scaffold113-2206409	55415783	0.0305833	0.0348613	0.0185937	0	0	0.000304621	0.0287309	0.0191484	0.0255967	5.7637e-07	0.0219281	6.15006e-05
1	snp4172-scaffold113-2264218	55474395	0.0119709	0.0259338	0.0513182	0	0.0444421	0	0.0242951	0.0191484	0.0316768	5.7637e-07	0.00902754	6.15006e-05
1	snp4173-scaffold113-2301724	55511912	0.00991203	0.0349467	0.043857	0	0.000695618	0	0.0151516	0.0203718	0.0343204	-8.23858e-18	0.00902754	0.00618388
1	snp4174-scaffold113-2332239	55542608	0.0232916	0	0.0446151	0	0	0	0.0755595	0.0133995	0.043057	-8.23858e-18	0.0214829	0.0138759
1	snp4175-scaffold113-2370293	55581011	0	0.00611724	0.0132179	0	0	0.0306148	0.0933237	0.00821279	0.0503685	-8.23858e-18	0.0301696	0.0423379
1	snp4176-scaffold113-2418258	55629370	0.332623	0	0.062277	0	0.062277	0.0387648	0.114172	0.00830501	0.0415971	0.00618912	0.0337578	0.0423379
1	snp4177-scaffold113-2466907	55678156	0.100792	0	0.0878756	0	0.0878756	0.14231	0.149256	0.010382	0.0326741	0.00618912	0.0411673	0.0423379
1	snp4179-scaffold113-2549580	55761058	0.114153	0.0354078	0	0.0309456	0.0186366	0	0.174723	0.00915856	0.0300305	0.00618912	0.0693219	0.036215
1	snp4180-scaffold113-2584018	55795653	0.198711	0.010385	0	0	0.0370475	0	0.124686	0.0110853	0.0511183	0.00618912	0.0815883	0.035273
1	snp4182-scaffold113-2651960	55863749	0.127335	0	0	0	0.140773	0	0.115397	0.0110853	0.0427023	0.00618912	0.0681307	0.00681104
1	snp4183-scaffold113-2700797	55912755	0.0824386	0.00963361	0.167716	0	0.123609	0.0340552	0.100238	0.00861638	0.0534274	-8.32667e-18	0.0663064	0.00908676
1	snp4184-scaffold113-2756331	55967575	0.0543472	0	0.0457953	0	0.0205873	0	0.141148	0.00653938	0.0534274	0.000373374	0.0588969	0.00946013
1	snp4187-scaffold113-2899028	56110117	0.0383602	0.0230633	0.0536258	0	0.00951534	0.0113786	0.140539	0.00662262	0.0610086	0.00219576	0.0314701	0.0101879
1	snp4188-scaffold113-2941998	56152975	0.403261	0	0	0.00186687	0	0.00186687	0.135643	0.0046959	0.0274654	0.00219576	0.00822635	0.00356821
1	snp4189-scaffold113-2980742	56191339	0.124288	0.000416207	0.037906	0.00911193	0.00363868	0.00363868	0.129631	0.0046959	0.0183064	0.00219576	0.0137052	0.00863877
1	snp24547-scaffold2495-471333	56236381	0.0579568	0	0	0	0.00739045	0.000956894	0.121959	0.03065	0.0075812	0.00219576	0.0143153	0.00636305
1	snp24546-scaffold2495-439285	56268995	0.0242895	0	0	0	0.0479817	0.0253528	0.0753785	0.03065	0.00964096	0.00182239	0.0143153	0.00598967
1	snp24545-scaffold2495-409541	56299189	0	0.152834	0	0	0.0125655	0	0.0554693	0.0305668	0.00358399	-8.32667e-18	0.0135875	0.0118382
1	snp24544-scaffold2495-368457	56339757	0.170358	0	0.0102988	0	0	0	0.0716704	0.0305668	0.0291704	-8.32667e-18	0.0121094	0.0150038
1	snp24543-scaffold2495-336588	56372465	0.0247423	0	0.00762115	0	0	0.0328814	0.0668125	0.0305668	0.0291745	-8.32667e-18	0.0025131	0.0106213
1	snp24542-scaffold2495-300349	56408760	0.138962	0	0.127932	0	0	0.0167846	0.178237	8.88178e-17	0.0291745	0.00492418	0.00155102	0.0248986
1	snp24541-scaffold2495-268799	56440224	0	0	2.06421e-05	0	0	0.00344059	0.249578	8.88178e-17	0.0276289	0.00793364	0.00769528	0.0248986
1	snp24540-scaffold2495-231374	56477552	0.557125	0	0	0.0246209	0.00775511	0.0713863	0.244629	8.88178e-17	0.0291628	0.00892796	0.0087149	0.0269569
1	snp24538-scaffold2495-155788	56552743	0.52706	0	0.0025708	0.0150473	0.0307213	0	0.216837	0.000338466	0.0349564	0.00892796	0.0264227	0.0263583
1	snp24537-scaffold2495-85440	56625053	0	0	0.0152907	0.00497161	0.00509811	0.0431731	0.279268	0.00257509	0.0365086	0.0146328	0.0407368	0.0405132
1	snp24536-scaffold2495-25156	56686339	0	0.00169233	0.1569	0	0.0885388	0.0137916	0.185914	0.0240245	0.0671414	0.00970862	0.0738238	0.0262359
1	snp12450-scaffold1474-602914	56725620	0.312154	0.0111831	0.0077814	0.0285242	0.0715706	0.0742148	0.0805022	0.0269544	0.0666272	0.00669916	0.0676795	0.0280211
1	snp12448-scaffold1474-483252	56841257	0.0903569	0.107247	0.153164	0	0.17319	0	0.0961186	0.027763	0.0816215	0.00570484	0.0666599	0.0554361
1	snp12446-scaffold1474-377203	56946018	0	0.0146498	0	0	0	0.00892598	0.116542	0.0274246	0.0502415	0.00639047	0.0496378	0.0526778
1	snp12445-scaffold1474-348569	56975457	0.0780822	0.00404299	0.0902622	0	0	0.180248	0.136496	0.025188	0.0486852	0.00172378	0.0353236	0.0460435
1	snp12444-scaffold1474-314478	57009813	0.102117	0	0	0.00342816	0.00342816	0	0.118425	0.0226335	0.0454976	0.00276192	0.00103624	0.0594728
1	snp12443-scaffold1474-266951	57057735	0.411924	0	0	0.00519072	0	0.0410436	0.123206	0.0304215	0.0492899	0.00444383	0.00103624	0.0694596
1	snp12441-scaffold1474-163936	57157758	0	0.0944745	0.137226	0.00519072	0.00175302	0.0671465	0.133984	0.0306619	0.0312374	0.00444383	0.00103624	0.03341
1	snp12440-scaffold1474-118269	57203931	0.0239084	0.05359	0.0189611	0.00840954	0	0.0588601	0.156142	0.0306619	0.0312374	0.00551837	0.00410766	0.03341
1	snp12439-scaffold1474-81617	57240642	0.131969	0.00524513	0	0	0	0	0.102493	0.0352178	0.0312374	0.00448023	0.00410766	0.0252013
1	snp12438-scaffold1474-38346	57284995	0.212908	0	0	0.00880087	0.0187853	0	0.188813	0.0309605	0.00379222	0.00344208	0.00375706	0.0240701
1	snp12437-scaffold1474-2169	57313108	0.143678	0.0227794	0	0	0	0	0.313721	0.0336767	5.13478e-17	0.00769755	0.00375706	0.0320114
1	snp609-scaffold1017-548943	57341525	0.4316	0.0731878	0	0	0	0.0614903	0.357289	0.0326277	0.00097136	0.00769755	0.00725296	0.0380387
1	snp608-scaffold1017-503259	57387577	0.648449	0.0671711	0	0.0296869	0	0.0985666	0.376184	0.0478697	0.00097136	0.0105668	0.0034959	0.0380387
1	snp607-scaffold1017-471784	57419510	0.349808	0	0.0048568	0	0.0174795	0.0301364	0.347449	0.0472973	0.00234586	0.013078	0.00600706	0.0380387
1	snp606-scaffold1017-441167	57450285	0.307387	0.0762103	0	0.0231472	0	0	0.261129	0.0478158	0.00234586	0.013078	0.0110405	0.0257406
1	snp605-scaffold1017-383142	57508922	0	0.0199172	0.00687251	0.0125558	0.0125558	0	0.141641	0.0343816	0.00234586	0.0071406	0.0110405	0.00602728
1	snp604-scaffold1017-348078	57544709	0	0.0757806	0	0	0.0251674	0	0.0716795	0.0343816	0.0041696	0.0071406	0.0125205	0.000493724
1	snp603-scaffold1017-295436	57597426	0.0510106	0	0	0	0	0	0.107385	0.0268349	0.0041696	0.00251116	0.0177891	0.00115012
1	snp602-scaffold1017-265158	57627793	0	0	0.0139755	0	0.0248792	0.00246862	0.127747	0.0426688	0.00599882	-8.67362e-18	0.0152779	0.00115012
1	snp600-scaffold1017-196135	57696087	0.485914	0.0384768	0	0	0.026343	0.00328196	0.162107	0.0275126	0.00599882	-8.67362e-18	0.0172697	0.00115012
1	snp599-scaffold1017-155304	57736995	0.101811	0.0990864	0.0160186	0	0	0	0.239974	0.0275126	0.00599882	0.0074111	0.0172697	0.00202737
1	snp598-scaffold1017-103239	57786807	0.171799	0	0	0	0.0351261	0	0.316289	0.0275126	0.00632348	0.0074111	0.0175613	0.00153364
1	snp597-scaffold1017-74048	57815945	0.440348	0	0	0.0370555	0	0.00438625	0.352815	0.0198173	0.00632348	0.00846248	0.0171483	0.00192863
1	snp596-scaffold1017-28745	57862202	0.381574	0	0.0155988	0	0.0263376	0	0.3611	0.00295102	0.0154178	0.00948265	0.0603063	0.00952025
1	snp35158-scaffold4205-266708	57905459	0.668542	0	0	0.00525689	0.0242778	0.00525689	0.335962	0.00295102	0.0154178	0.00948265	0.0532811	0.00952025
1	snp35156-scaffold4205-195575	57976592	0.143236	0.0147551	0.0614903	0.00510087	0.21579	0.0379581	0.247892	0.00933814	0.0172184	0.00387216	0.130089	0.0182939
1	snp35155-scaffold4205-144236	58027856	0.0461085	0	0	0	0	0	0.174761	0.0206274	0.0221432	0.00387216	0.124822	0.0182939
1	snp35152-scaffold4205-16551	58156442	0	0.0319356	0.00900303	0.00900303	0.38404	0.0482547	0.0410526	0.0206274	0.0221432	0.00282078	0.119966	0.0213622
1	snp37449-scaffold456-5282871	58304351	0.0159184	0.0564465	0.0402226	0	0	0	0.0464718	0.0373373	0.014656	0.00242227	0.076808	0.0137706
1	snp37448-scaffold456-5245025	58342108	0	0	0	0	0	0.0205982	0.0372501	0.0373373	0.014656	0.00469719	0.076808	0.0240856
1	snp37447-scaffold456-5180273	58407058	0.170332	0.0983044	0.0240546	0.00310831	0	0	0.0372501	0.0309502	0.0128554	0.00289658	0.00083202	0.0312293
1	snp37446-scaffold456-5142873	58445588	0	0	0	0.0113746	0	0.0515752	0.0340664	0.0220224	0.0387475	0.0111253	0.00140387	0.0600757
1	snp37445-scaffold456-5105983	58482640	0	0	0	0	0.0041601	0.0839729	0.0654758	0.0327769	0.0501416	0.0111253	0.00140387	0.0749806
1	snp37443-scaffold456-5028201	58560260	0	0.0118076	0.169683	0.0411436	0.00285923	0.144232	0.0314094	0.0131161	0.0509518	0.0215026	0.00510743	0.0786842
1	snp37442-scaffold456-4995216	58593613	0.157047	0.0537727	0.0569704	0	0	0.0951231	0.037867	0.0131161	0.0707893	0.0192277	0.0200629	0.0683692
1	snp37441-scaffold456-4943717	58645780	0	0	0.0281057	0.0549949	0.0185178	0.0185178	0.0551134	0.0222419	0.0779725	0.0214421	0.0214453	0.0607789
1	snp37440-scaffold456-4887953	58701310	0.032288	0	0.0991874	0	0.0747775	0	0.0886674	0.0198804	0.0565688	0.0171799	0.0533466	0.0410954
1	snp37439-scaffold456-4831434	58757815	0.0862318	0.0456294	0.0359162	0.0110719	0.0110719	0.0460216	0.164684	0.0241718	0.0451747	0.022764	0.0626093	0.024592
1	snp37438-scaffold456-4790976	58798025	0.16777	0	0.0626644	0.0198327	0.162366	0.0458146	0.17741	0.0351665	0.0395536	0.0173574	0.0589057	0.0286856
1	snp37437-scaffold456-4745722	58843246	0.537131	0.0752294	0	0.0279203	0.0463133	0.0126061	0.184518	0.0368034	0.0208631	0.0263068	0.0460918	0.0286856
1	snp37436-scaffold456-4705543	58883599	0.0636288	0.0549735	0	0.0279622	0	0.0389858	0.187991	0.0276775	0.0349113	0.0262515	0.0609822	0.0194813
1	snp37435-scaffold456-4666162	58922975	0.0678299	0.00818459	0.0057351	0.044747	0.010708	0	0.154437	0.0276775	0.0223784	0.0242111	0.0286224	0.0126256
1	snp37434-scaffold456-4616714	58972507	0.103594	0	0.106157	0.0107954	0.0855239	0	0.0470105	0.0165281	0.039174	0.0186271	0.0193598	0.0108124
1	snp37433-scaffold456-4587893	59001310	0	0	0	0.00963069	0.00056695	0.0115363	0.07058	0.0153661	0.0435514	0.0130346	0.0200939	0.00301524
1	snp37432-scaffold456-4514556	59074708	0	0.0194826	0.083978	0	0	0.00353988	0.057014	0.0252901	0.0697794	0.0198658	0.0182059	0.00316721
1	snp37431-scaffold456-4482113	59107166	0.181476	0.0491633	0.0218868	0	0.00367048	0	0.0551305	0.03243	0.048548	0.0187625	0.00888189	0.00445745
1	snp37430-scaffold456-4428763	59160156	0	0.0578047	0.136875	0.0789029	0.001268	0.000759875	0.0551305	0.03243	0.048548	0.0168363	0.0188941	0.00215019
1	snp37426-scaffold456-4265695	59323358	0.0941765	0.0356992	0	0.00527872	0.038904	0.0064512	0.151579	0.032405	0.0346688	0.0197528	0.0188941	0.00144222
1	snp37425-scaffold456-4210499	59378677	0	0	0	0	0.0506282	0	0.183752	0.0337018	0.0302914	0.0249231	0.01816	0.00144222
1	snp37424-scaffold456-4179729	59409117	0.482242	0.0193578	0.0145822	0.0145822	0	0	0.183752	0.0357233	0.00291644	0.00914256	0.0262028	0.00129024
1	snp37423-scaffold456-4142743	59446138	0.342339	0.0556475	0	0.0258519	0	0	0.164916	0.0528112	0.00381786	0.00808682	0.018422	2.27249e-17
1	snp37422-scaffold456-4090797	59498329	0	0.0679118	0	0	0.0414818	0	0.164916	0.0785258	0.00381786	0.00808682	0.00829636	0.00295366
1	snp37421-scaffold456-4033879	59555433	0	0.121139	0.00450708	0	0	0	0.0684678	0.0875382	0.000901416	0.00517038	0.00829636	0.00357532
1	snp37420-scaffold456-4001430	59587898	0	0.128573	0	0	0	0.0147683	7.77156e-16	0.0842145	0.000901416	-8.32667e-18	0.00829636	0.00357532
1	snp37419-scaffold456-3966780	59622801	0	0.0644198	0	0	0	0.00310831	0.0170208	0.0773271	0.000901416	0.00480312	3.88578e-17	0.0184829
1	snp37418-scaffold456-3930534	59658873	0	0.0390288	0	0	0	0	0.0479224	0.0591727	4.23273e-17	0.00480312	0.0160688	0.0184829
1	snp37417-scaffold456-3900850	59688572	0.0851038	0.033475	0	0.0240156	0	0.0745378	0.147162	0.0334581	0.0046794	0.00577941	0.0160688	0.0155292
1	snp37416-scaffold456-3845705	59742428	0.154508	0.030367	0	0	0.0803439	0	0.179254	0.0205742	0.0046794	0.00577941	0.0160688	0.016811
1	snp37415-scaffold456-3792662	59794827	0.496199	0	0.023397	0.00488145	0	0	0.197212	0.0140137	0.00689416	0.00577941	0.0160688	0.0233479
1	snp37414-scaffold456-3763813	59823819	0.160457	0	0	0	0	0.00951728	0.180191	0.00731875	0.00689416	0.00097629	0.0160688	0.00844038
1	snp37413-scaffold456-3705533	59884208	0.0897915	0.00622674	0.0110738	0	0	0.0326846	0.14929	0.00124535	0.00689416	0.00097629	3.88578e-17	0.00844038
1	snp37412-scaffold456-3650625	59939482	0	0	0	0	0	0	0.0553997	0.00263246	0.00724892	-8.50015e-18	0.00577396	0.00844038
1	snp37411-scaffold456-3603203	59987457	0	0	0	0	0	0	0.0296168	0.00263246	0.00724892	-8.50015e-18	0.00577396	0.00653692
1	snp37409-scaffold456-3518863	60072239	0.0267499	0.00693556	0.0251708	0	0.0288698	0	0.155732	0.00138711	0.00503416	0.00652064	0.00825422	2.35922e-17
1	snp37406-scaffold456-3421567	60170759	0.0315425	0	0	0	0	0	0.207692	0.00138711	0.00503416	0.00856602	0.00825422	2.35922e-17
1	snp37404-scaffold456-3357198	60234722	0.72037	0	0	0.0326032	0.0124013	0	0.207692	0.00289925	0.0101585	0.0115431	0.0150351	2.35922e-17
1	snp37403-scaffold456-3307219	60283942	0.259799	0	0	0.0102269	0	0	0.205397	0.0472177	0.00881166	0.0139617	0.0092611	0.00151419
1	snp37401-scaffold456-3236271	60353525	0	0.00756071	0.0256217	0.0148854	0.0339042	0	0.199088	0.0472177	0.00881166	0.0172592	0.0117019	0.00395497
1	snp37400-scaffold456-3200322	60389675	0.0152724	0.228528	0.0184366	0.0120928	0	0.00757094	0.0838973	0.0533695	0.00881166	0.0107385	0.00922162	0.00395497
1	snp37399-scaffold456-3168892	60421669	0	0	0	0.0164875	0.0122039	0.0122039	0.0794489	0.0570295	0.0158472	0.0111477	0.00922162	0.00395497
1	snp37396-scaffold456-3064385	60526638	0.144415	0.0307588	0	0	0	0	0.134206	0.0599588	0.0152834	0.00817058	0.00244078	0.00395497
1	snp37395-scaffold456-3033704	60557270	0.237557	0.0183001	0.0351779	0.0122726	0	0	0.131151	0.0142532	0.0196673	0.00575202	0.00360476	0.00244078
1	snp37394-scaffold456-2997035	60592162	0.273784	0.0222069	0.0228024	0	0	0	0.132634	0.0142532	0.0235276	0.00245452	0.0067468	0.000462322
1	snp37393-scaffold456-2951901	60637404	0	0	0.040356	0	0.00581991	0	0.105884	0.0081014	0.0235276	0.00245452	0.00812779	0.000462322
1	snp37392-scaffold456-2894034	60695529	0.00741413	0	0.0193018	0	0.0279141	0.00231161	0.0583727	0.0100694	0.016492	-7.28584e-18	0.00812779	0.000462322
1	snp37391-scaffold456-2845437	60744349	0.0106656	0	0	0	0.00690496	0	0.0486355	0.00562802	0.0119316	0.00444942	0.00991851	0.000462322
1	snp37389-scaffold456-2781912	60807616	0	0.0281401	0	0	0	0	0.110134	0.00755474	0.00386036	0.00444942	0.00875452	0.00470186
1	snp37388-scaffold456-2751438	60837874	0.225098	0	0	0.0222471	0.00895356	0	0.203137	0.00755474	4.30211e-17	0.00444942	0.0031717	0.0106927
1	snp37387-scaffold456-2675775	60913516	0.307492	0.00963361	0	0	0	0.0211977	0.236694	0.00755474	0.000504698	0.00444942	0.0339699	0.0106927
1	snp37386-scaffold456-2637440	60951702	0.47243	0	0	0	0	0.032266	0.282303	0.00192672	0.000504698	0.0149936	0.0370834	0.0106927
1	snp37385-scaffold456-2607180	60981901	0.17845	0	0.00252349	0	0.160896	0	0.237283	0.00429382	0.000504698	0.0200286	0.0629017	0.0112171
1	snp37384-scaffold456-2552464	61036660	0.228044	0	0	0.0527211	0.0155676	0	0.182503	0.0023671	0.00942374	0.0200286	0.0629017	0.00697755
1	snp37383-scaffold456-2516383	61073490	0	0.0118355	0	0.0474221	0.138045	0.00262175	0.17338	0.0023671	0.0186686	0.0200286	0.0632385	0.00343063
1	snp37382-scaffold456-2461472	61128500	0.033592	0	0.0445952	0	0	0	0.13769	0.0248107	0.0358127	0.0211203	0.0310593	0.0153868
1	snp37381-scaffold456-2409017	61180741	0.426816	0	0.0462243	0	0.00168399	0.0145314	0.105517	0.0287629	0.0430775	0.010576	0.0294967	0.0197328
1	snp37380-scaffold456-2366020	61224127	0	0.112218	0.0882441	0.00545813	0	0.059781	0.158892	0.0427811	0.0430775	0.015135	0.0127866	0.0192085
1	snp37379-scaffold456-2318943	61271025	0.0671768	0.0197609	0.0363238	0	0.00775436	0.0217301	0.152173	0.0427811	0.037843	0.0152927	0.0142368	0.0206587
1	snp37377-scaffold456-2232400	61357138	0.266873	0.0819265	0	0.0702171	0.0544944	0	0.06681	0.0439999	0.0300846	0.0207872	0.0139	0.019239
1	snp37376-scaffold456-2189866	61400925	0	0	0.0184226	0.000788134	0.00725109	0.00725109	0.187941	0.0296408	0.0124358	0.0196956	0.0148366	0.0160329
1	snp37375-scaffold456-2140636	61450065	0	0.00609415	0.0074327	0.0274726	0	0.0074327	0.174506	0.0256886	0.00779752	0.0342907	0.0431063	0.0116868
1	snp37374-scaffold456-2084255	61506527	0.605657	0.0404225	0	0	0.00468323	0.0437504	0.121131	0.0320381	0.00779752	0.0202472	0.0371258	0.0116868
1	snp37373-scaffold456-2042583	61548137	0	0	0.0131323	0.0729755	0.149103	0	0.187696	0.0321537	0.00428208	0.0200896	0.0356756	0.0140996
1	snp37372-scaffold456-2011045	61579497	0	0.113674	0	0	0.0245918	0	0.187696	0.0871317	0.00279554	0.0145951	0.0517081	0.012613
1	snp37369-scaffold456-1892788	61698920	0.332823	0.000577994	0.000845388	0	0	0.0193147	0.0669422	0.0790472	0.0039325	0.0195565	0.0850951	0.00386294
1	snp37368-scaffold456-1844171	61748378	0	0.280984	0	0	0.0801625	0	0.0669422	0.0790472	0.00130604	0.00496136	0.0670996	0.0159548
1	snp37367-scaffold456-1788139	61804734	0.00188808	0	0.00568483	0.0248068	0.171618	0	0.103166	0.0563124	0.00130604	0.00496136	0.0740866	0.0175017
1	snp37365-scaffold456-1695845	61897460	0	0	0	0	0.0591257	0.0604591	0.0628146	0.08929	0.0205719	0.0112682	0.0740866	0.0136388
1	snp37364-scaffold456-1648508	61944830	0.181121	0	0	0	0.0595266	0.00773474	0.0628146	0.0330932	0.0279077	0.0112682	0.0580541	0.0172961
1	snp37363-scaffold456-1617144	61976503	0.131064	0.165466	0.0971747	0.031534	0	0	0.062437	0.045333	0.0387204	0.0063068	0.0256566	0.0303044
1	snp37362-scaffold456-1569507	62024477	0	0	0.0366792	0	0	0.0182865	0.0991174	0.0532505	0.04137	0.0111377	0.0138315	0.0182125
1	snp37361-scaffold456-1513794	62080572	0	0.061199	0.0597482	0	0.00963084	0.0650415	0.0628932	0.0595151	0.04137	0.0121114	0.011976	0.0254532
1	snp37360-scaffold456-1475316	62119035	0.183402	0.0395875	0.0132479	0.0241547	0	0	0.0576268	0.0323919	0.0219351	0.0058046	0.011976	0.0330172
1	snp37359-scaffold456-1427394	62166950	0	0.0313231	0	0.00486831	0.0502491	0.0439379	0.0576268	0.0323919	0.0145992	0.0058046	0.0175805	0.0440035
1	snp37358-scaffold456-1397462	62197001	0.104732	0.0298498	0	0	0	0.0378203	0.0576268	0.0201521	0.00264958	0.00663494	0.0156543	0.0311421
1	snp37357-scaffold456-1368747	62225898	0	0	0	0	0.0280225	0.073218	0.0483876	0.0150428	5.13478e-17	0.001804	0.0156543	0.0369598
1	snp37356-scaffold456-1334445	62260117	0	0	0	0.00415167	0	0.000734248	0.075842	0.00877816	3.72464e-05	0.000830334	0.0056045	0.0281722
1	snp37355-scaffold456-1285067	62309178	0.137206	0.014041	0	0	0	0.0290887	0.14661	0.012894	3.72464e-05	0.000830334	0.00606011	0.0206082
1	snp37354-scaffold456-1233951	62360054	0.137272	0	0.000186232	0	0	0	0.190462	0.0186278	3.72464e-05	0.00189056	0.00636663	0.00707825
1	snp37352-scaffold456-1161291	62433121	0.458573	0.0504291	0	0	0.00227804	0	0.191522	0.0186278	0.00567633	0.002253	0.0120057	0.0246907
1	snp37351-scaffold456-1124917	62470077	0.219258	0.028669	0	0.00530115	0.0295551	0.00556831	0.188656	0.027734	0.0247795	0.002253	0.0612201	0.019557
1	snp37350-scaffold456-1087687	62507068	0.00529951	0	0.0281954	0.00596386	0.0281954	0.0887965	0.161202	0.027734	0.031969	0.002253	0.064935	0.019557
1	snp37348-scaffold456-998411	62596450	0.122879	0.0595718	0.0955159	0	0.246072	0.00341994	0.0793997	0.024864	0.0389697	0.002253	0.0644794	0.0279475
1	snp37347-scaffold456-965365	62630226	0	0	0.0361335	0	0.0185746	0	0.151587	0.0201156	0.0397678	0.0124881	0.0698637	0.0268338
1	snp37346-scaffold456-912508	62682577	0.0495619	0.0360794	0.0350037	0	0	0.0419526	0.21774	0.0201156	0.0341287	0.0112953	0.0642246	0.0175245
1	snp37345-scaffold456-877802	62717298	0.580195	0.00492701	0.00399049	0.0564764	0.0564764	0	0.203011	0.00820128	0.0323374	0.0112953	0.0473288	0.0168406
1	snp37344-scaffold456-843897	62751386	0.336062	0	0	0	0	0.0422502	0.20657	0.0143889	0.0398477	0.0114161	0.044423	0.0300553
1	snp37343-scaffold456-804803	62791393	0.0492336	0	0.0865592	0	0.161593	0	0.196658	0.00717306	0.0328967	0.0114657	0.0478526	0.0216648
1	snp37342-scaffold456-760665	62835395	0.0177973	0.0309383	0.0736852	0.000603906	0.00404569	0.0660739	0.116713	0.0153489	0.0327118	0.00079414	0.0365573	0.0260182
1	snp37341-scaffold456-721430	62875540	0	0	0.000248405	0.000248405	0.0171477	0	0.0895838	0.0153489	0.0327118	0.00142124	0.0365573	0.0198711
1	snp37340-scaffold456-690814	62906262	0.180471	0.0458061	0.00306639	0.00311839	0	0.0217671	0.0797371	0.0251976	0.0183851	0.00142124	0.0211451	0.0258292
1	snp37338-scaffold456-581690	63016040	0.200417	0	0	0.0031355	0	0.0115147	0.0952128	0.0279774	0.00577536	0.00130046	0.020336	0.0126144
1	snp37336-scaffold456-510365	63087311	0	0.0492438	0.0149255	0	0.0845323	0.0297904	0.134638	0.0279774	0.0273917	0.015793	0.0526489	0.0126144
1	snp37334-scaffold456-416725	63181881	0.0951761	0.0448373	0.0106365	0	0	0	0.21028	0.0188162	0.0267784	0.0218541	0.0593337	0.00944429
1	snp37333-scaffold456-383675	63215084	0.197124	0	0.10833	0.072711	0.178712	0	0.177556	0.0188162	0.0267784	0.0218103	0.0631007	0.00832312
1	snp37330-scaffold456-252548	63348596	0.558684	0	0	0.0334241	0.0334241	0.00591634	0.221333	0.0129922	0.0237933	0.0218103	0.0464465	0.00236504
1	snp37329-scaffold456-221165	63378569	0.0367949	0	0	0.00291632	0.0188353	0.00590885	0.202298	0.00521495	0.0296288	0.0218103	0.11171	0.0193324
1	snp37328-scaffold456-165622	63434629	0.218887	0.0201236	0	0	0.00126096	0	0.169452	0.00521495	0.00796276	0.00726808	0.0759679	0.0214409
1	snp37327-scaffold456-130147	63470241	0	0.00595113	0.0398138	0	0.326319	0.0848368	0.0704217	0.00521495	0.00796276	0.000583264	0.0936817	0.0249539
1	snp37325-scaffold456-49160	63550817	0.0328947	0	0	0	0	0.0105427	0.0724669	0.00521495	0.00796276	-2.77556e-18	0.105151	0.029366
1	snp37324-scaffold456-14231	63586177	0.0635321	0	0	0	0.121993	0.0234813	0.0286895	0.00635479	0.00796276	-2.77556e-18	0.117304	0.029366
1	snp28579-scaffold306-893870	63608192	0.0470207	0	0	0	0.0761841	0.0279693	0.0291474	0.00956276	0.0177329	-2.77556e-18	0.0863874	0.0123987
1	snp28575-scaffold306-721693	63781742	0	0.0258228	0	0	0.0620261	0	0.0614071	0.0125	0.0177329	-2.77556e-18	0.0945892	0.0140643
1	snp28574-scaffold306-675233	63828376	0.00228961	0.021991	0.0886643	0	0.171734	0	0.0956047	0.013043	0.0223565	-2.77556e-18	0.0817882	0.0119159
1	snp28573-scaffold306-641061	63862762	0.194193	0.0146862	0	0	0.0410088	0.0188711	0.0862005	0.013043	0.0496259	-2.77556e-18	0.0940332	0.00632206
1	snp28570-scaffold306-513203	63990813	0.23452	0.00271506	0.0231181	0	0.0579882	0.0127392	0.0862005	0.00787845	0.0573051	0.00358532	0.125816	0.00683465
1	snp28569-scaffold306-481734	64022784	0	0	0.136347	0	0.137409	0	0.106596	0.0228734	0.0414614	0.0038997	0.0947473	0.00683465
1	snp28567-scaffold306-420676	64083941	0	0	0.0383963	0.0179266	0.220942	0.00256294	0.0677576	0.0199362	0.0478309	0.01052	0.0919972	0.00968069
1	snp28566-scaffold306-390300	64114313	0.104268	0.0969658	0.0094455	0.0015719	0.0163886	0	0.117516	0.0193932	0.0534709	0.0177871	0.089288	0.0117675
1	snp28565-scaffold306-301264	64204062	0	0	0.0318474	0.0331013	0.0272582	0.0331013	0.139509	0.0193932	0.0262015	0.0177871	0.0673544	0.0117675
1	snp28562-scaffold306-170384	64336285	0.483312	0	0.0513182	0.0363357	0.0444421	0.0231732	0.156243	0.0193932	0.0246766	0.0142018	0.0257562	0.0156367
1	snp28560-scaffold306-102662	64404506	0.109965	0	0	0	0.027741	0	0.14541	0.0017824	0.0404095	0.0138874	0.0453081	0.0223267
1	snp2241-scaffold1069-462570	64524265	0.0836721	0	0.030772	0	0.012951	0.0219088	0.184747	0.00565396	0.03404	0.00831412	0.0628954	0.0176419
1	snp2242-scaffold1069-506037	64568112	0.0501011	0.00891198	0.0881098	0	0.114148	0.0334501	0.088085	0.00565396	0.0237764	0.00245906	0.0586953	0.0166886
1	snp2243-scaffold1069-562622	64625105	0.196687	0.0193578	0	0.00523491	0.115195	0.00967742	0.066092	0.00688533	0.0238836	0.00667076	0.0562996	0.0166886
1	snp2244-scaffold1069-607019	64670252	0	0	0	0.0070604	0.0234415	0.0184068	0.114387	0.00688533	0.0177292	0.0103674	0.055189	0.0123717
1	snp2245-scaffold1069-650977	64714241	0	0.00615689	0.000536192	0.0210585	0.0157624	0	0.104367	0.00510294	0.000107238	0.0122722	0.0619028	0.00758642
1	snp2246-scaffold1069-699694	64762929	0.325148	0	0	0.0184833	0.00739816	0.000323973	0.0936984	0.00995786	0.000107238	0.0112252	0.0743752	0.00565094
1	snp2247-scaffold1069-734642	64797976	0	0	0	0.00952391	0.147717	0.00952391	0.0936984	0.00995786	0.0142588	0.00981314	0.0696869	0.0110065
1	snp2248-scaffold1069-776387	64839295	0.143344	0.0436324	0	0	0.177557	0	0.0992855	0.00872648	0.0431596	0.00712418	0.0869244	0.0278144
1	snp2251-scaffold1069-951846	65013682	0	0	0.070758	0	0	0.0451847	0.0385693	0.0145942	0.0625945	0.00342752	0.0854448	0.052177
1	snp2252-scaffold1069-999438	65060880	0.0279357	0	0.14504	0.00761367	0.10195	0.0840395	0.0385693	0.0351596	0.0800153	0.0018179	0.0561966	0.0734922
1	snp2253-scaffold1069-1041798	65103420	0.0215666	0.0293386	0.0971747	0	0	0.122137	0.00990046	0.0264331	0.0907717	0.0018179	0.0409058	0.0734922
1	snp2254-scaffold1069-1074598	65136351	0	0.102827	0.0871038	0.00147581	0.00147581	0.1161	0.0101368	0.0264331	0.0863572	0.0059855	0.072153	0.0644553
1	snp2255-scaffold1069-1127603	65189459	0	0	0.0537822	0	0.101103	0	0.00454965	0.0284279	0.0573492	0.00446276	0.0532254	0.0509481
1	snp2256-scaffold1069-1181374	65243906	0.00118167	0	0.0486854	0.020838	0.156236	0	0.000236334	0.0225602	0.0379143	0.00511702	0.0556699	0.045468
1	snp2257-scaffold1069-1215480	65277989	0	0.00997396	0	0	0.00731224	0.0165035	0.000236334	0.00210952	0.0204935	0.0139442	0.0553747	0.0267523
1	snp2258-scaffold1069-1249995	65312552	0	0	0	0.00327131	0.0122222	0.0947363	0.000236334	0.00210952	0.0145495	0.0139442	0.0424597	0.0267523
1	snp2259-scaffold1069-1280568	65343468	0	0.000573661	0	0.0456118	0	0.0225218	0.000665478	0.00210952	0.00658221	0.0184074	0.0157611	0.0364407
1	snp2260-scaffold1069-1337154	65401012	0	0	0.024062	0	0.036528	0	0.0278251	0.000787236	0.00658221	0.0213117	0.0142986	0.03314
1	snp2261-scaffold1069-1388810	65453133	0.00332739	0	0.00884906	0.0431538	0.022743	0.0484418	0.0752529	0.00678786	0.012476	0.0206574	0.0171278	0.0156705
1	snp2262-scaffold1069-1422130	65486429	0.135798	0.00336252	0	0.0145215	0	0	0.0843977	0.00667312	0.0225738	0.0115351	0.0171278	0.0133547
1	snp2264-scaffold1069-1526686	65591322	0.237139	0.0300031	0.0294688	0	0.0263678	0.0073887	0.084938	0.00709639	0.0197041	0.0115351	0.00982216	0.0133547
1	snp2265-scaffold1069-1559932	65624961	0.045724	0	0.0504891	0	0	0.0109428	0.0851089	0.033402	0.0179343	0.0132524	0.00527356	0.0036663
1	snp2267-scaffold1069-1677430	65742128	0.00270173	0.00211635	0.00971377	0	0	0	0.0799139	0.0634545	0.0179343	0.0149738	0.00781914	0.00447463
1	snp2268-scaffold1069-1722951	65787608	0.00418156	0.131528	0	0.0517407	0	0	0.0324861	0.0610878	0.0152528	0.018186	0.00254558	0.00924351
1	snp2269-scaffold1069-1761680	65826395	0.109823	0.153625	0	0.0231282	0.0127279	0.00404163	0.0544095	0.0639869	0.00932381	0.018186	0.00831746	0.00783199
1	snp2272-scaffold1069-1869273	65936212	0	0.0181698	0.0160612	0.0160612	0	0.0312331	0.0857905	0.0661825	0.0134483	0.018186	0.0170412	0.00838417
1	snp2274-scaffold1069-1987396	66053151	0.155341	0.0144953	0.0208441	0	0.0288594	0.00388523	0.099259	0.0534036	0.0243698	0.00783788	0.0170412	0.00838417
1	snp2275-scaffold1069-2017849	66083893	0.159607	0.0130946	0.0303362	0	0.0436189	0.0027609	0.0877161	0.0226786	0.025347	0.00321224	0.0171156	0.0172344
1	snp2276-scaffold1069-2075643	66141275	0.0715238	0.0676332	0.0546074	0	0	0	0.106263	0.0190446	0.0289235	0.00453584	0.0171156	0.0109877
1	snp2278-scaffold1069-2179528	66244146	0.0521085	0	0.00488598	0	0.0130996	0.0482926	0.0760723	0.0161456	0.0247547	0.00453584	0.0360553	0.0142161
1	snp2279-scaffold1069-2234213	66299445	0.0927352	0	0.033944	0.0226792	0	0	0.0808787	0.0135266	0.0218884	0.00606599	0.0285626	0.0136639
1	snp2280-scaffold1069-2272498	66338129	0.00438712	0	0	0	0.123558	0.020027	0.070782	0.052621	0.037759	0.00873325	0.0362653	0.0144397
1	snp2281-scaffold1069-2305972	66371908	0.183639	0	0.0160048	0.00765075	0.00615559	0	0.0716073	0.0580655	0.0394429	0.0185783	0.0336454	0.00478118
1	snp2282-scaffold1069-2358739	66424948	0.02104	0.263105	0.13396	0.0133363	0.0385135	0.00387892	0.0530603	0.0765747	0.0500064	0.0140425	0.0397665	0.00582904
1	snp2283-scaffold1069-2408630	66475042	0.0562353	0.0272224	0.0133055	0.0492254	0	0	0.0521829	0.0979713	0.0670523	0.0140425	0.0150549	0.00182364
1	snp2284-scaffold1069-2439604	66506149	0	0.0925463	0.0867618	0	0.0306054	0.0052393	0.0439275	0.110145	0.0679199	0.0125123	0.0159897	0.00182364
1	snp2287-scaffold1069-2569343	66635629	0	0.106983	0.0852295	0	0	0	0.0397195	0.0575236	0.0411279	0.00984508	0.00828696	0.00153478
1	snp2288-scaffold1069-2617164	66683501	0.142362	0.0608664	0.0203426	0	0.0108294	0	0.0338806	0.0521797	0.0489988	-1.38778e-18	0.0295672	0.00322103
1	snp2289-scaffold1069-2655333	66721712	0	0	0	0	0	0.00243462	0.0442359	0.035577	0.0358282	0.000704356	0.0234461	0.00217317
1	snp39045-scaffold495-3419	66731790	0.0270408	0.000502605	0.0526603	0	0.106401	0.00843124	0.0442359	0.0141804	0.0207702	0.000704356	0.0234461	0.00217317
1	snp39046-scaffold495-40241	66768967	0.0517767	0.00953283	0.0209084	0.00352178	0	0	0.0210484	0.00435061	0.0167017	0.000704356	0.0216119	0.00217317
1	snp39047-scaffold495-75642	66804793	0	0	0.00993967	0	0	0	0.0210484	0.00435061	0.0253801	0.00533392	0.0262414	0.00168625
1	snp21794-scaffold214-98624	66929370	0.0264243	0.0117176	0	0	0.00165834	0	0.0156402	0.00725653	0.014848	0.00533392	0.0152614	1.49186e-17
1	snp21795-scaffold214-169061	67064558	0	0	0.0433921	0.0231478	0.0231478	0	0.00528486	0.00534996	0.0106664	0.00462956	0.0152614	1.49186e-17
1	snp21796-scaffold214-211846	67106994	0	0.0150322	0	0	0.0515011	0	0.00528486	0.0133018	0.0144841	0.00462956	0.0167887	0.00211038
1	snp21797-scaffold214-271361	67166104	0	0	0	0	0	0	7.5287e-16	0.0683485	0.0155533	0.0131983	0.0175262	0.00211038
1	snp21798-scaffold214-304429	67199042	0	0.0397594	0.0290284	0	0.00763602	0.0105519	0.071308	0.0683485	0.00687489	0.0156013	0.0152275	0.00287265
1	snp21799-scaffold214-348205	67243030	0	0.286951	0.00534603	0.0428436	0.00534603	0	0.0747812	0.0653421	0.00687489	0.0156013	0.00951193	0.00380245
1	snp21800-scaffold214-380078	67302946	0.35654	0	0	0.0351631	0.0116544	0.00381136	0.0747812	0.0732079	0.0227906	0.0156013	0.00951193	0.00380245
1	snp21801-scaffold214-415283	67339340	0.017366	0	0	0	0.0229232	0.00464897	0.0901863	0.102972	0.0299128	0.0181596	0.00798473	0.0103038
1	snp21802-scaffold214-467971	67392666	0	0.039329	0.0795785	0	0	0	0.194067	0.074509	0.0325282	0.0302293	0.0275539	0.0113916
1	snp21803-scaffold214-540234	67464896	0.0770257	0.188582	0.0646395	0.0127914	0	0.0430589	0.208214	0.0866102	0.0325282	0.0231967	0.0294828	0.0106293
1	snp21804-scaffold214-579957	67504589	0.519403	0.144634	0.0184232	0.103192	0.103192	0.00543883	0.222094	0.0866102	0.0382547	0.0234611	0.0248982	0.0131946
1	snp21805-scaffold214-639523	67563942	0.427273	0.0605062	0	0	0.021299	0	0.275078	0.0904467	0.0309955	0.0234611	0.0385915	0.015644
1	snp21806-scaffold214-723847	67648011	0.0867662	0	0.0286323	0.00132186	0	0.0174752	0.260575	0.0527303	0.0183504	0.0255701	0.0394355	0.00703219
1	snp21807-scaffold214-781779	67706093	0.264924	0.0585112	0.0432826	0	0.0684667	0.0122469	0.175284	0.0325875	0.0391288	0.00493171	0.0202964	0.00964002
1	snp21809-scaffold214-882117	67806699	0.00451119	0	0.00141411	0.0233367	0.00421965	0	0.0914942	0.0204862	0.0395192	0.00923919	0.0160366	0.00964002
1	snp21810-scaffold214-913729	67837763	0.0929476	0.04392	0.122315	0	0.00749652	0.018478	0.11106	0.0204862	0.0351287	0.00897482	0.0221812	0.00614498
1	snp21812-scaffold214-999518	67942896	0.00832219	0	0.00195212	0.0215374	0	0	0.103315	0.0156472	0.0264722	0.00897482	0.0091875	0.0064906
1	snp21813-scaffold214-1039107	67982293	0.184593	0	0.00667961	0	0.0307229	0	0.120607	0.0284331	0.0261893	0.0197141	0.0275818	0.0210363
1	snp21814-scaffold214-1081962	68023157	0.226202	0.0343162	0	0	0.00349843	0.013975	0.103305	0.0374592	0.00172635	0.0197141	0.0260825	0.0205115
1	snp21815-scaffold214-1121225	68062879	0.090972	0.0639293	0	0.0770329	0.0961911	0.0727283	0.172624	0.0380503	0.00204663	0.0180896	0.0373243	0.0205115
1	snp21816-scaffold214-1153538	68095466	0.00643376	0.0890506	0	0	0	0.0158544	0.145968	0.0380503	0.00120122	0.0180896	0.0329469	0.0205115
1	snp21817-scaffold214-1194720	68137127	0.354917	0.00295558	0.00355352	0.0134152	0.056209	0	0.149725	0.0311871	0.00194936	0.0188378	0.0346864	0.0177165
1	snp21818-scaffold214-1225973	68169264	0.0513132	0	0.00245256	0	0.00883616	0	0.132984	0.0301597	0.0190624	0.00646426	0.0411574	0.00317088
1	snp21819-scaffold214-1296363	68239948	0.244989	0	0.00374072	0.00374072	0.0121959	0	0.131697	0.0326904	0.0190624	0.00675456	0.0411574	1.73472e-17
1	snp21820-scaffold214-1337004	68280471	0.00726757	0.0587922	0.0855653	0.0151654	0.128546	0	0.0833632	0.0320992	0.0183517	0.00407152	0.0370787	1.73472e-17
1	snp21821-scaffold214-1405257	68346483	0	0.101704	0	0.00145149	0	0	0.0731005	0.0320992	0.0178612	0.00407152	0.0377156	0.002486
1	snp21822-scaffold214-1448059	68389583	0.113246	0	0	0	0.0358153	0	0.0681989	0.0334068	0.0171131	0.00332338	0.0352764	0.002486
1	snp21823-scaffold214-1482455	68423988	0	0	0	0	0.0120207	0.01243	0.0974534	0.0216484	0.00739046	0.00699344	0.0095672	0.00404701
1	snp21824-scaffold214-1526018	68467457	0.220481	0.00653796	0	0	0	0	0.0974534	0.00285691	0.00809004	0.00740272	0.0095672	0.00404701
1	snp21825-scaffold214-1559951	68501298	0.15354	0	0.0369523	0.0335157	0	0.00780503	0.0784637	0.00953437	0.00809004	0.00740272	0.00465924	0.00404701
1	snp21826-scaffold214-1591369	68532786	0	0.00774657	0.00349789	0.00349789	0	0	0.0844933	0.0259305	0.00821771	0.00924442	0.0022551	0.00156101
1	snp21827-scaffold214-1621747	68563755	0.0182976	0.0333873	0	0	0.0112755	0	0.0403971	0.0246229	0.00964012	0.0106668	0.0203265	0.00156101
1	snp21828-scaffold214-1654439	68596458	0.030148	0.0819805	0.000638345	0.00920849	0	0	0.00968912	0.0246229	0.0146241	0.00396369	0.0203265	0.00954648
1	snp21829-scaffold214-1712440	68655738	0	0	0.00711207	0.00711207	0.0903571	0	0.108412	0.0230736	0.0167814	0.00326411	0.0203265	0.0164359
1	snp21830-scaffold214-1770628	68714279	0	0	0.061872	0	0	0.0477324	0.109048	0.0314824	0.0167814	0.00326411	0.0494138	0.0262745
1	snp21831-scaffold214-1805848	68749685	0.493615	0	0.0142846	0	0	0.0344472	0.141611	0.0150863	0.0166537	0.00142241	0.0494138	0.0313798
1	snp21832-scaffold214-1862087	68806409	0.021475	0.0754317	0	0	0.156712	0.049193	0.258576	0.0150863	0.0213462	0.0030242	0.031383	0.0313798
1	snp21834-scaffold214-1939900	68884696	0.192967	0	0	0	0	0.0255262	0.321055	0.0150863	0.0126328	0.00480482	0.0314159	0.0236139
1	snp21684-scaffold2121-33359	68931375	0.584822	0	0.0305744	0.015121	0.000203131	0	0.264484	0.0162858	0.0167865	0.00480482	0.0314159	0.0167245
1	snp21685-scaffold2121-77338	68975271	0.312398	0	0.0183051	0.00890312	0.000164584	0.00890312	0.303915	0.0122918	0.0212195	0.00923784	0.00450656	0.00732758
1	snp21686-scaffold2121-111802	69009392	0.21076	0.00599709	0.035053	0	0	0	0.269347	0.0122918	0.0212195	0.00923784	0.00600693	0.00222234
1	snp21687-scaffold2121-161328	69059204	0.21863	0.0554618	0.0221651	0.0221651	0.0221651	0.00220857	0.236244	0.0122918	0.0151046	0.00621364	0.0180394	0.00222234
1	snp21689-scaffold2121-288688	69188536	0.020123	0	0	0	0.00750181	0	0.173764	0.0122918	0.0114436	0.00443302	0.0229704	0.00947901
1	snp21690-scaffold2121-333490	69233334	0.419309	0	0	0	0.0603654	0	0.198369	0.0111692	0.00443302	0.0118452	0.0258311	0.00947901
1	snp21691-scaffold2121-364497	69264441	0	0	0	0	0.0248199	0.0451865	0.154643	7.68078e-05	0.0015692	0.00741222	0.0237962	0.0090373
1	snp21692-scaffold2121-409334	69309371	0.333782	0.000384039	0	0.0370611	0.0143034	0	0.233189	7.68078e-05	0.00303041	0.0108286	0.0257122	0.0090373
1	snp21693-scaffold2121-451250	69351138	0	0	0.00784602	0	0.0119904	0	0.20354	7.68078e-05	0.00303041	0.0108286	0.0185989	0.0139971
1	snp21694-scaffold2121-491368	69391803	0.412852	0	0.00730601	0.0170818	0.0170818	0	0.336819	7.68078e-05	0.0173017	0.0123179	0.0175921	0.00495982
1	snp21696-scaffold2121-602504	69503669	0.271064	0	0	0	0.0247991	0.0247991	0.29712	0.048324	0.0173017	0.00490569	0.0147314	0.00815538
1	snp21697-scaffold2121-649938	69551202	0.666395	0	0.0713566	0.00744664	0.0197856	0	0.29712	0.048692	0.0275682	0.00501007	0.0123333	0.0131131
1	snp21698-scaffold2121-711964	69613516	0.135289	0.24162	0	0	0	0.0159778	0.218695	0.048692	0.0384198	0.00159371	0.00937363	0.0197444
1	snp21699-scaffold2121-742312	69643744	0	0.00184009	0.0591782	0.000521915	0	0.0247886	0.206075	0.048692	0.0501551	0.00159371	0.024155	0.0193611
1	snp21700-scaffold2121-773915	69675282	0.0207267	0	0.0615641	0	0.00228343	0.0331565	0.074282	0.048692	0.0397443	0.000104383	0.0201979	0.0202589
1	snp48245-scaffold682-3672712	69699777	0.207964	0	0.0586767	0	0.098706	0.0228828	0.0472242	0.00463124	0.0811681	0.0014772	0.0454507	0.0188076
1	snp48244-scaffold682-3644020	69728680	0.00743034	0	0.0193026	0	0	0.004489	0.0581338	0.00426322	0.107156	0.00137282	0.0779329	0.0190582
1	snp48243-scaffold682-3581621	69772054	0	0.0213161	0.207119	0.00686408	0.126264	0.00872095	0.0604751	0.00426322	0.0948429	0.00137282	0.0774762	0.0124269
1	snp48242-scaffold682-3497796	69857615	0.0545482	0	0.189116	0	0.162411	0.0260419	0.0376664	0.00880246	0.0897936	0.00137282	0.0654944	0.00861716
1	snp48241-scaffold682-3448717	69907015	0.032433	0	0	0	0	0	0.0373819	0.0171482	0.102092	0.00366794	0.0700803	0.015104
1	snp48240-scaffold682-3403066	69952858	0.0939204	0.0226962	0.0334306	0	0.0387969	0.00383395	0.0585093	0.0204214	0.0746551	0.00368074	0.0498206	0.0266732
1	snp48239-scaffold682-3364274	69992172	0.00600812	0.0417286	0.0807938	0.0114756	0.0229296	0.0369233	0.0619193	0.0204214	0.0368319	0.00368074	0.0173384	0.0286376
1	snp48238-scaffold682-3312184	70045369	0.105637	0.0376824	0.0699352	0.00692809	0.0249653	0.0665667	0.0754248	0.0349089	0.0632053	0.00368074	0.0173384	0.0622326
1	snp48236-scaffold682-3242094	70115725	0.071598	0	0	0	0	0.035864	0.075762	0.0303697	0.0677906	0.00368074	0.0145079	0.0719083
1	snp48234-scaffold682-3135707	70222434	0.0999604	0.0724375	0.131867	0	0	0.167975	0.156969	0.022024	0.0516319	0.00885774	0.00992198	0.0645237
1	snp48233-scaffold682-3104041	70254125	0.0956064	0	0.0563572	0	0.0246446	0.0522126	0.137495	0.0144875	0.0377754	0.0132337	0.0256349	0.0512103
1	snp48232-scaffold682-3075501	70282675	0.412045	0	0	0.0373606	0	0	0.156166	0.0144875	0.0385796	0.0132337	0.0256349	0.0440375
1	snp48230-scaffold682-3006360	70351186	0.00826573	0	0.00065296	0.0288078	0.10353	0	0.145079	0.000674324	0.0122062	0.0132337	0.0256349	0.0104425
1	snp48229-scaffold682-2946248	70411073	0.16495	0	0.00402104	0	0	0	0.149157	0.000674324	0.0009348	0.0132337	0.020706	2.77556e-17
1	snp48228-scaffold682-2907245	70450285	0.0445301	0.00337162	0	0	0	0	0.0667476	0.000674324	0.0009348	0.00576156	0.020706	0.0032666
1	snp48227-scaffold682-2876671	70481481	0.115992	0	0	0	0	0	0.0650944	0.00858174	0.00125504	-1.11022e-17	6.66134e-17	0.0032666
1	snp48226-scaffold682-2824931	70533330	0	0	0	0	0	0.016333	0.0521346	0.00858174	0.000450834	-1.11022e-17	0.0151278	0.0032666
1	snp48220-scaffold682-2573607	70784250	0	0.0395371	0.00225417	0	0	0	0.05564	0.00790742	0.000450834	0.000151845	0.0151278	0.0032666
1	snp48219-scaffold682-2535342	70822956	0.100151	0	0	0	0.0756389	0	0.0340398	0.00790742	0.00621969	0.000223423	0.0221285	0.00573832
1	snp48218-scaffold682-2498698	70859972	0.0620572	0	0	0.000759226	0	0	0.0765272	0.0252264	0.0214741	0.0154778	0.0221285	0.00940928
1	snp48216-scaffold682-2399417	70959303	0.00799096	0	0.0288443	0.00035789	0.0350037	0.0123586	0.0765272	0.017319	0.0350899	0.0154778	0.0263364	0.0106915
1	snp48215-scaffold682-2326080	71032083	0.212437	0.0865948	0.0762721	0.0762721	0	0.0346878	0.102807	0.017319	0.0441885	0.0464664	0.0169128	0.0163956
1	snp48214-scaffold682-2287345	71070820	0	0	0.0703329	0	0.0210395	0.00641094	0.0903952	0.0275742	0.0441885	0.0463146	0.050781	0.0194603
1	snp48213-scaffold682-2227026	71131294	0.231548	0	0.045493	0.154943	0.0285208	0.0285208	0.139098	0.048416	0.0523269	0.046243	0.0460875	0.0278759
1	snp48212-scaffold682-2184505	71174016	0	0.0512761	0	0	0.169341	0.0153234	0.163975	0.0384744	0.0638831	0.0316726	0.0467715	0.0439495
1	snp48210-scaffold682-2118449	71240363	0.251505	0.104209	0.0695365	0	0.0115363	0.0544366	0.241774	0.0579712	0.057994	0.0316726	0.0452927	0.0453965
1	snp48209-scaffold682-2054228	71304409	0.336822	0.0368869	0.134053	0.00341994	0.00341994	0.115056	0.207375	0.0579712	0.0710794	0.000683988	0.0475017	0.0449898
1	snp48208-scaffold682-2021606	71337450	0.388996	0.0974838	0.0408876	0	0.0136456	0.0136456	0.207375	0.0620029	0.0969258	0.000683988	0.0144526	0.0471973
1	snp48207-scaffold682-1973071	71386661	0.0595544	0	0.11092	0	0.0395655	0.0264872	0.157074	0.0571446	0.105411	0.000683988	0.0123051	0.0430846
1	snp48205-scaffold682-1901072	71458438	0	0.0714346	0.129232	0	0.00409588	0.0263611	0.0897101	0.0497672	0.106787	-9.02056e-18	0.0256196	0.0228838
1	snp48204-scaffold682-1868052	71491910	0	0.0799175	0.11196	0	0.00079838	0.0338729	0.140672	0.0302704	0.107881	0.0130754	0.0228904	0.0201547
1	snp48203-scaffold682-1837929	71522226	0	0	0.140935	0	0.0699924	0.0140524	0.185695	0.0303112	0.0907692	0.025986	0.0238507	0.0148573
1	snp48202-scaffold682-1804941	71555288	0.643804	0	0.0463565	0.0653771	0	0	0.185822	0.0183368	0.0649228	0.0491194	0.0230315	0.0117637
1	snp48201-scaffold682-1766067	71594142	0.28467	0.000203806	0.0253625	0.0645528	0.0443669	0	0.191049	0.0407683	0.0504505	0.0491194	0.0228719	0.0103443
1	snp48198-scaffold682-1656192	71704301	0.000633648	0.0115628	0	0.115667	0	0.0108934	0.191049	0.0407683	0.0223103	0.0507177	0.0104717	0.00753378
1	snp48197-scaffold682-1626541	71734152	0.0261378	0.192075	0.0395984	0	0	0.0267755	0.0622883	0.0407683	0.013039	0.0376423	0.014541	0.00753378
1	snp48196-scaffold682-1591974	71768667	0	0	0.000234027	0.00799176	0.00799176	0	0.0167391	0.0557667	0.0242385	0.0299701	0.00566761	0.00855544
1	snp48195-scaffold682-1542745	71817698	0	0	0	0	0.0203463	0	0.119835	0.0534542	0.0248513	0.00683671	0.00903167	0.0133472
1	snp48194-scaffold682-1511208	71849168	0.0569243	0.0751959	0.0813602	0.0261918	0	0.0051083	0.143804	0.0230609	0.0201325	0.00683671	0.015048	0.00799208
1	snp48193-scaffold682-1468277	71891924	0.516112	0	0.00306369	0	0.0168203	0.0348521	0.143804	0.0554017	0.0499487	0.00523836	0.0134496	0.00799208
1	snp48192-scaffold682-1437617	71922632	0.145982	0.0401088	0.0160048	0	0.0300816	0	0.174208	0.0807475	0.0499487	0.00598167	0.016183	0.00799208
1	snp48191-scaffold682-1406589	71953925	0	0.161704	0.149315	0	0	0	0.189904	0.0710742	0.0370171	0.000743314	0.0192343	0.00697042
1	snp48190-scaffold682-1353530	72006507	0.15202	0.126729	0	0.00371657	0.0340133	0	0.108346	0.0710742	0.0432626	0.00519135	0.0375658	0.000627166
1	snp48189-scaffold682-1305290	72054822	0.135404	0.0268291	0.0167021	0	0.0152562	0	0.0791494	0.0643968	0.0501895	0.00755665	0.033668	0.000627166
1	snp48187-scaffold682-1236003	72124290	0.108323	0	0.0342909	0.0222402	0.108478	0.00313583	0.0791494	0.0351711	0.0226949	0.00755665	0.033668	0.00818615
1	snp48186-scaffold682-1197641	72162729	0	0.00672214	0.0506393	0.0118265	0.0105925	0	0.0487454	0.0242337	0.0227446	0.00686302	0.0268653	0.0116157
1	snp48185-scaffold682-1158036	72202377	0	0.0155751	0.0118421	0	0	0.0377949	0.0216646	0.0500064	0.0206359	0.0120575	0.0238141	0.0116157
1	snp48184-scaffold682-1116652	72244219	0	0.072042	0.000248405	0.000248405	0	0.0171477	8.04912e-16	0.0500064	0.0255235	0.00760942	0.0030231	0.0118931
1	snp48183-scaffold682-1080280	72280740	0	0.155693	0.00615897	0.0259722	0	0	0.0150941	0.0516258	0.0207375	0.00524412	0.001935	0.0194914
1	snp48182-scaffold682-1048244	72313407	0	0	0.0587289	0	0.004523	0.004523	0.0227658	0.0745018	0.0195385	0.00524412	0.001935	0.0149669
1	snp48181-scaffold682-1019438	72342218	0.0754706	0.0148189	0.0267093	0	0.00515202	0.0379916	0.0614748	0.0600934	0.0194889	0.00601093	0.001935	0.0123539
1	snp48180-scaffold682-980196	72381044	0.0383582	0.129955	0.00584711	0	0	0.0151722	0.0614748	0.0289548	0.0393937	0.000816492	0.0033046	0.0123539
1	snp48178-scaffold682-895865	72466121	0.193545	0	0	0.00408246	0	0.00408246	0.0677761	0.0289548	0.029387	0.000816492	0.0024	0.0114493
1	snp48177-scaffold682-845390	72515767	0	0	0.105683	0	0.00684799	0	0.052682	0.0341359	0.0240451	0.000816492	0.0013696	0.00385093
1	snp48174-scaffold682-733639	72626559	0.0315067	0	0.00869543	0	0	0	0.145446	0.0121681	0.0228757	0.000816492	0.0132202	0.000816492
1	snp48173-scaffold682-689622	72670851	0	0.0407246	0	0	0	0	0.166317	0.0271148	0.0335086	-3.64292e-18	0.01481	1.50921e-17
1	snp48172-scaffold682-626656	72734455	0.502178	0.020116	0	0	0.0592529	0	0.223741	0.0346823	0.0237967	0.000353186	0.0134404	1.50921e-17
1	snp48171-scaffold682-595023	72766906	0.2979	0.0747334	0.0531644	0	0.00794894	0	0.244599	0.0346823	0.0220576	0.000353186	0.0134404	0.0029043
1	snp48170-scaffold682-554522	72807453	0.287118	0.0378376	0.0571235	0.00176593	0	0	0.301427	0.0322227	0.0427332	0.00806477	0.0134404	0.0029043
1	snp48169-scaffold682-512529	72849309	0.135798	0	0	0	0	0.0145215	0.236431	0.0281995	0.0433468	0.00806477	0.00220342	0.0042144
1	snp48168-scaffold682-474324	72887718	0.284141	0.0284266	0.103378	0.0385579	0	0	0.213027	0.0503718	0.0444041	0.00950142	0.000613634	0.0248292
1	snp48166-scaffold682-413530	72949048	0.1772	0	0.00306817	0	0.00306817	0.00655048	0.155603	0.0472638	0.0377022	0.00914823	0.023962	0.0270142
1	snp48165-scaffold682-377425	72984146	0.180877	0.185595	0.0584507	0.00718326	0	0.103074	0.144633	0.0584848	0.0465242	0.00914823	0.05015	0.0329318
1	snp48164-scaffold682-323213	73038995	0	0.0222976	0.0236141	0	0.116742	0.0109248	0.123072	0.070059	0.0316396	0.0124656	0.0580704	0.0521043
1	snp48163-scaffold682-291975	73068676	0.0809485	0.0561048	0.0441099	0	0.13094	0.0441099	0.0876323	0.070059	0.0310259	0.0124656	0.0574567	0.0507942
1	snp48162-scaffold682-231884	73127083	0.176336	0.0862977	0.0289549	0.0551446	0.0396017	0.0958624	0.0800275	0.0652086	0.0193358	0.0202442	0.0594594	0.0301794
1	snp48161-scaffold682-202731	73156341	0	0	0	0	0	0	0.114722	0.0727851	0.0211583	0.0202442	0.036111	0.0401255
1	snp48160-scaffold682-150704	73208478	0.142853	0.161343	0	0.0460762	0.0100135	0	0.110426	0.0615642	0.0123886	0.0248836	0.0194605	0.033361
1	snp48159-scaffold682-120957	73238371	0.173471	0.0601801	0.0327266	0	0	0.060655	0.0751588	0.0502727	0.0081737	0.0154307	0.0115421	0.0202654
1	snp48158-scaffold682-88138	73271679	0.0594699	0	0.000261729	0.0231972	0.0476874	0.0102876	0.0774473	0.0502727	0.0162745	0.0193235	0.0115421	0.022166
1	snp48157-scaffold682-56082	73303521	0	0.0298405	0.00788017	0.00788017	9.4487e-06	0.0303842	0.0488767	0.0180041	0.0422721	0.0110733	0.00953937	0.022166
1	snp48156-scaffold682-4261	73354925	0.0114427	0	0.0405042	0.0194639	0	0.00950337	0.164586	0.0059681	0.0357268	0.0201072	0.0236615	0.019069
1	snp37621-scaffold462-3192	73362548	0	0	0.129988	0.00482501	0	0	0.223697	0.0059681	0.0401413	0.0222219	0.0208781	0.0190569
1	snp37622-scaffold462-49400	73409056	0.752017	0	0	0.0451699	0.0706107	0.0451699	0.272429	2.91434e-17	0.0471435	0.0263071	0.0208762	0.0270695
1	snp37623-scaffold462-91919	73451600	0.355027	0	0.0223339	0.0337703	0.0337703	0.0102269	0.286735	2.91434e-17	0.0451257	0.0224143	0.0247295	0.0584402
1	snp37624-scaffold462-146894	73506167	0.24366	0	0.0428915	0.0283062	0	0.0704472	0.303329	2.91434e-17	0.025211	0.0214493	0.0285828	0.0917116
1	snp37625-scaffold462-177841	73536801	0.0829696	0	0.0304149	0	0.0192664	0.166357	0.153091	2.91434e-17	0.029204	0.0164083	0.0179604	0.0840779
1	snp37626-scaffold462-209958	73568664	0.0829696	0	0.0304149	0	0.0192664	0.166357	0.0820851	2.91434e-17	0.0247833	0.0096542	0.0112064	0.0820325
1	snp37627-scaffold462-241406	73599697	0.000826504	0	0.0199648	0.0199648	0.0174991	0.00700138	0.0617997	0.0195267	0.0194797	0.00788574	0.0112064	0.0679431
1	snp36345-scaffold435-3913177	73621188	0	0	0.000230598	0	0	0	0.0732864	0.0195267	0.0364239	0.00788574	0.0073531	0.0346717
1	snp36344-scaffold435-3881116	73653634	0.142233	0.0976335	0.0163733	0.0194639	0	0	0.0568871	0.0195267	0.0391433	0.0101184	0.00349982	0.00140028
1	snp36343-scaffold435-3848031	73686778	0.140403	0	0.115136	0	0	0	0.117313	0.0195267	0.0361221	0.00958668	5.96745e-17	1.14492e-17
1	snp36341-scaffold435-3753642	73782503	0.000972865	0	0.0440117	0.0111635	0	0	0.183695	0.0195267	0.036076	0.0214335	0.00189613	1.14492e-17
1	snp36340-scaffold435-3655083	73881756	0.302954	0	0.00485894	0.017306	0	0	0.155248	3.05311e-17	0.0434725	0.0175407	0.0112858	1.14492e-17
1	snp36337-scaffold435-3522498	74011986	0.331911	0	0	0.0592342	0.00948064	0	0.170974	3.05311e-17	0.0295937	0.0175407	0.0112858	1.14492e-17
1	snp36336-scaffold435-3490645	74053062	0	0	0.053356	0	0.0469485	0	0.170779	0.018399	0.0207914	0.0154373	0.0180156	1.14492e-17
1	snp36335-scaffold435-3456485	74087448	0.219031	0	0.045742	0	0	0	0.16341	0.031019	0.0264205	0.0128739	0.0180156	0.00161026
1	snp36334-scaffold435-3385795	74158495	0	0.091995	0	0.00064613	0.0336489	0	0.13707	0.031019	0.0264205	0.00385627	0.0203604	0.0224147
1	snp36333-scaffold435-3356621	74187478	0.266109	0.0630998	0.0330043	0.004489	0	0.0080513	0.13707	0.031019	0.0180569	0.00969091	0.0180245	0.0282493
1	snp36332-scaffold435-3312433	74231975	0.20021	0	0	0.0141462	0.0212046	0.104022	0.0965768	0.0417771	0.00890846	0.0108825	0.0422785	0.0457273
1	snp36330-scaffold435-3217696	74327133	0	0	0.011538	0.0291732	0.0352692	0.0291732	0.111464	0.0233781	0.0113116	0.0107533	0.0631458	0.065211
1	snp36329-scaffold435-3185312	74358684	0.0165652	0.0537908	0	0.00595802	0.12127	0.0873898	0.066229	0.01113	0.00471076	0.0153704	0.0679966	0.0746821
1	snp36328-scaffold435-3155489	74388498	0.0744353	0	0.0120158	0	0.137985	0.0974185	0.026187	0.0154595	0.00471076	0.0125411	0.0637557	0.0538777
1	snp36327-scaffold435-3120299	74424179	0.0399344	0.00185901	0	0.0275744	0.0242544	0.0554071	0.063298	0.0154595	0.00240316	0.00689068	0.062019	0.0540125
1	snp36326-scaffold435-3071866	74472593	0	0.0216477	0	0	0	0	0.122665	0.00793262	0.00240316	0.00569908	0.0475841	0.0365346
1	snp36325-scaffold435-3030237	74514297	0.185555	0	0	0.000920994	0.0265855	0.0298472	0.111489	0.00793262	1.05471e-16	0.00569908	0.0199871	0.0197007
1	snp36324-scaffold435-2984633	74559924	0.313398	0.0161564	0	0	0.0490954	0	0.103502	0.00756082	0.0110354	0.000533149	0.021875	0.00861928
1	snp36323-scaffold435-2937970	74607031	0.0185569	0	0	0	0	0.0132492	0.156042	0.00323128	0.0110354	0.000533149	0.0275531	0.00861928
1	snp36322-scaffold435-2896174	74648791	0	0	0.0551771	0.00174475	0.0336943	0	0.12766	0.00323128	0.0110354	0.00458493	0.0272651	0.00559024
1	snp36321-scaffold435-2861350	74683504	0.262702	0	0	0	0.0283902	0	0.104509	0.00358714	0.0130682	0.00458493	0.017446	0.014495
1	snp36320-scaffold435-2824165	74720684	0.0436435	0	0	0.0211799	0.0251457	0.014702	0.104226	0.00358714	0.0130682	0.0133522	0.0240997	0.0118451
1	snp36319-scaffold435-2778300	74767447	0.197645	0.0179357	0.0101637	0	0	0.0445236	0.152696	0.00358714	0.0156228	0.0141059	0.0173609	0.0118451
1	snp36318-scaffold435-2743102	74800657	0.0171411	0	0	0.0438365	0.0332684	0	0.128985	0.0127573	0.0175623	0.0141059	0.0116828	0.0211809
1	snp36317-scaffold435-2684795	74859633	0.24235	0	0.0679504	0.00551332	0	0	0.156867	0.0127573	0.0237165	0.00986996	0.00665368	0.0412873
1	snp36316-scaffold435-2616580	74927987	0.144146	0.0458509	0.00969746	0	0	0.0466791	0.117338	0.0243467	0.0218191	0.0131675	0.00665368	0.0323826
1	snp36315-scaffold435-2578115	74966554	0.183051	0	0.0307711	0	0	0.115234	0.136409	0.0325737	0.0218191	0.0158057	0.00439994	0.0363695
1	snp36314-scaffold435-2543722	75000606	0	0.0758828	0.000676362	0.0164875	0	0	0.0915586	0.0393555	0.00869644	0.0151474	0.0184999	0.0363695
1	snp36313-scaffold435-2508406	75036260	0.112496	0.0411349	0	0.0570278	0.0219997	0.0199343	0.0627294	0.0347415	0.0107252	0.0151474	0.018749	0.0317272
1	snp36312-scaffold435-2452455	75092776	0.0180999	0.0339089	0.00233727	0.0022216	0.0704997	0	0.0807648	0.0350595	0.00457095	0.0215138	0.0190699	0.00868036
1	snp36311-scaffold435-2421046	75124108	0	0.0227808	0.0198411	0	0.00124562	0.0234675	0.0817162	0.0492363	0.00443567	0.0182163	0.0334358	0.00868036
1	snp36308-scaffold435-2249378	75297290	0.273228	0.00159007	0	0.0318323	0.00160426	0	0.059217	0.0499386	0.0110384	0.0229878	0.0862783	0.0046935
1	snp36307-scaffold435-2211829	75335488	0.00475712	0.146767	0	0	0.0718297	0	0.055597	0.0431568	0.010571	0.0272398	0.0926553	0.0046935
1	snp36306-scaffold435-2160907	75387455	0	0.0446461	0.0330138	0.0808852	0.286212	0	0.0701692	0.0386006	0.00660276	0.0559836	0.0936446	1.52656e-17
1	snp36304-scaffold435-2045058	75505284	0	0	0	0.0234813	0.102385	0	0.0155236	0.0382826	0.00701709	0.0589141	0.116848	0.0157184
1	snp36303-scaffold435-2012276	75538071	0.072861	0	0	0.143719	0.00619206	0	0.055147	0.01194	0.00701709	0.0589141	0.113534	0.0157184
1	snp36302-scaffold435-1967666	75583389	0	0	0.00207166	0.0464849	0.11762	0.0785919	0.086784	0.00301082	0.000414332	0.042737	0.0622426	0.0157268
1	snp36300-scaffold435-1887694	75666011	0.202874	0.0150541	0	0	0.0552602	0	0.107705	0.0098729	0.00429045	0.0380408	0.0616902	0.0182229
1	snp36299-scaffold435-1852357	75700959	0.158185	0	0	0	0.0297556	4.2212e-05	0.107092	0.0098729	0.0101175	0.00929698	0.0848552	0.0182229
1	snp36298-scaffold435-1811225	75743895	0.104604	0.0343104	0.0193806	0	0.099623	0.0124805	0.111372	0.0104892	0.0133685	-1.38778e-18	0.0685973	0.0102207
1	snp36297-scaffold435-1770533	75784737	0.0697984	0	0.0291351	0	0.122017	0	0.0837939	0.00747839	0.0174148	0.000267942	0.0578132	0.0166513
1	snp36295-scaffold435-1695548	75860352	0.0214004	0.00308156	0.0183269	0	0.0363305	0.038581	0.0544199	0.00747839	0.0174148	0.0015675	0.0625494	0.0199873
1	snp36294-scaffold435-1664839	75891218	0.0649816	0	0.0202316	0.00133971	0.00133971	0.0321526	0.0775859	0.000616312	0.0192095	0.0015675	0.0426248	0.0174912
1	snp36291-scaffold435-1561674	75995361	0.011315	0	0	0.00649777	0.053437	0.0167222	0.0762555	0.000616312	0.0133825	0.00211939	0.0182214	0.0174912
1	snp36290-scaffold435-1532052	76026177	0.220434	0	0.0283538	0	0	0	0.0845077	0.00406804	0.0152044	0.00215231	0.0109883	0.0115556
1	snp36289-scaffold435-1483570	76074598	0.0631466	0	0	0.00275948	0	0	0.0961182	0.00406804	0.011158	0.00330654	0.0127662	0.0109259
1	snp36288-scaffold435-1448110	76110624	0.0626614	0.0203402	0.0274364	0.000164584	0.000164584	0.00890312	0.115965	0.00406804	0.0145287	0.00200698	0.00207882	0.0210849
1	snp36287-scaffold435-1410068	76148954	0.123034	0	0	0.00711085	0.0102295	0.0290044	0.0718784	0.00406804	0.0155073	0.00263549	0.00207882	0.025392
1	snp36286-scaffold435-1380639	76178468	0.11055	0	0.0168532	0	0	0.0675172	0.0637601	0.0349404	0.0309419	0.00734942	0.00398945	0.0378718
1	snp36285-scaffold435-1310291	76247813	0	0	0.0332467	0.00314256	0	0.0215353	0.093476	0.0429344	0.0267129	0.0073165	0.00395654	0.0360912
1	snp36284-scaffold435-1276947	76281258	0.0225552	0.154362	0.0771731	0.0263291	0.00955319	0.0623992	0.0688692	0.0561526	0.0279102	0.00589433	0.0108916	0.0324605
1	snp36283-scaffold435-1234335	76323803	0.211241	0.0603098	0.00629162	0	0	0	0.0709394	0.0677214	0.0245396	0.00618299	0.0207016	0.0189571
1	snp36281-scaffold435-1124054	76435781	0	0.0660912	0.00598656	0	0.0449047	0.010851	0.0732544	0.072136	0.0178903	0.00845366	0.0207016	0.01465
1	snp36280-scaffold435-1091169	76469231	0.120901	0.0578438	0	0.00144331	0.0490501	0	0.0768042	0.0412636	0.00245564	0.00318784	0.018791	0.00375356
1	snp36279-scaffold435-1057460	76502925	0.0115749	0.0220733	0	0.0144959	0	0	0.0469961	0.0292017	0.00119731	0.00795118	0.0290239	0.0126091
1	snp36278-scaffold435-997259	76562482	0.0403042	0	0	0	0	0.00791679	0.125881	0.0159834	9.97466e-17	0.00795118	0.0355566	0.0104389
1	snp36277-scaffold435-964120	76595884	0.0622003	0	0	0.0238167	0.0511647	0.0442778	0.114756	0.0080853	9.97466e-17	0.00766252	0.068021	0.0216812
1	snp36276-scaffold435-924598	76635703	0.394423	0	0	0	0.0775683	0	0.174425	0.00367064	0.0035043	0.0107294	0.068021	0.021807
1	snp36275-scaffold435-887698	76672831	0.0652781	0.0183532	0	0	0.211372	0.0562115	0.283895	0.00367064	0.00816172	0.0237096	0.0696359	0.0215856
1	snp36274-scaffold435-824683	76744825	0.309917	0	0.0175215	0.0298302	0	0.0006288	0.271455	0.00367064	0.0134307	0.0198179	0.0594029	0.01273
1	snp36273-scaffold435-778554	76791500	0.587659	0	0.0232871	0.0649012	0.00807441	0.0068099	0.192571	0.0137743	0.0263012	0.0198179	0.0438893	0.01273
1	snp36272-scaffold435-745685	76824434	0	0	0.0263448	0.00435815	0	0	0.270273	0.0136274	0.026761	0.0230312	0.00207467	0.00148774
1	snp36271-scaffold435-678113	76891651	0	0.0505185	0.0643527	0	0	0	0.214145	0.0136274	0.0395077	0.0171944	0.0022039	0.00136198
1	snp36269-scaffold435-592399	76977167	0.453787	0.0176183	0.00229894	0.0160664	0.00229894	0	0.0973942	0.036947	0.0349042	0.00421414	0.0132609	0.0141922
1	snp36268-scaffold435-561994	77007516	0.0292809	0	0.0812552	0.00064613	0.00064613	0	0.0973942	0.036947	0.0296352	0.00334251	0.0132609	0.017893
1	snp36267-scaffold435-498787	77070707	0.00390294	0.116598	0.000269348	0	0.0633596	0.0709608	0.113241	0.0268433	0.0191628	0.00334251	0.0132609	0.017893
1	snp36266-scaffold435-462459	77107156	0	0	0	0	0	0.0185041	0.0461162	0.0256645	0.018703	0.000129226	0.0128011	0.017893
1	snp36265-scaffold435-422896	77146895	0.0792321	0	0.0119904	0	0	0	0.0834222	0.0256645	0.00718293	-1.04083e-18	0.0126719	0.017893
1	snp36264-scaffold435-385208	77184571	0.118165	0.0117246	0	0	0	0	0.106814	0.00234492	0.0130951	0.00012576	5.55112e-17	0.00720512
1	snp36263-scaffold435-342281	77228284	0.215811	0	0.0236549	0	0	0	0.106997	0.00234492	0.0130951	0.00443346	5.55112e-17	0.0125458
1	snp36262-scaffold435-312771	77257601	0.12086	0	0.0298302	0.0006288	0	0.0175215	0.0911502	0.00234492	0.010697	0.00443346	0.000219656	0.0125458
1	snp36261-scaffold435-279469	77290701	0.000914896	0	0	0.0215385	0	0.0452075	0.102287	3.64292e-17	0.0313484	0.00443346	0.005922	0.0156895
1	snp36260-scaffold435-227736	77340526	0	0	0	0	0.00109828	0	0.111719	0.0097659	0.0367878	0.00710332	0.005922	0.0207724
1	snp36259-scaffold435-171864	77396443	0.173851	0	0.103257	0	0.0285117	0.0157185	0.087547	0.0097659	0.0308679	0.00697756	0.00774514	0.0172681
1	snp36258-scaffold435-138438	77430248	0.262969	0.0488295	0.0508517	0.0133493	0	0.0254146	0.087364	0.0097659	0.0308679	0.00343213	0.00774514	0.00822662
1	snp36257-scaffold435-79188	77489298	0	0	0.000230598	0	0.00911574	0	0.119962	0.0097659	0.0308679	0.00610181	0.00752549	0.00822662
1	snp36256-scaffold435-47774	77520853	0	0	0	0.00381136	0	0	0.191246	0.0104245	0.0102165	0.0120016	0.0022653	0.0144283
1	snp40497-scaffold519-4753	77574096	0.162988	0	0	0.0133484	0	0	0.197471	0.000658608	0.004107	0.00933169	0.0112329	0.0203734
1	snp40498-scaffold519-41547	77611008	0.530271	0.00329304	0	0.0294987	0.00221074	0.046727	0.331941	0.0152216	0.00672952	0.00933169	0.0211333	0.032097
1	snp40499-scaffold519-84254	77653295	0.294096	0	0.0203044	0	0.0448381	0.0551402	0.352673	0.0152216	0.0373639	0.0107188	0.0232827	0.0543414
1	snp40500-scaffold519-129509	77698397	0.672352	0.0728148	0.0133432	0	0.0586178	0.0586178	0.320075	0.0152216	0.0453546	0.00804908	0.0410925	0.0543414
1	snp40501-scaffold519-159268	77728542	0.103657	0	0.153172	0.0107467	0.0107467	0.111222	0.2162	0.014563	0.0453546	0.00214934	0.0421825	0.048134
1	snp40502-scaffold519-206654	77776180	0	0	0.0399534	0	0.0890493	0	0.184105	0.0165142	0.0524467	0.00214934	0.0438728	0.0371059
1	snp40503-scaffold519-235609	77805066	0.0108934	0	0	0	0.00766076	0.0156899	0.0719549	0.0019512	0.0545372	0.00479452	0.0321493	0.0253824
1	snp40504-scaffold519-272372	77841942	0.133623	0.00975598	0.0557651	0	0.0532896	0	0.131542	0.0019512	0.0355091	0.00264518	0.0317503	0.00313798
1	snp40505-scaffold519-327438	77897695	0.111601	0	0.0237954	0.0132259	0	0	0.164309	0.0019512	0.0335411	0.0103899	0.01464	0.00313798
1	snp40506-scaffold519-362012	77932446	0.401592	0	0.0580317	0	0.00875173	0	0.191567	0.0180097	0.0335411	0.0103899	0.0201573	0.0125964
1	snp40507-scaffold519-390745	77961037	0.163836	0	0.0301135	0.0387235	0.00349789	0	0.164842	0.0160585	0.0223881	0.0103899	0.0111228	0.0125964
1	snp40508-scaffold519-428138	77998434	0.147181	0.0802927	0	0	0.0352474	0.0629822	0.163959	0.0190488	0.017629	0.0077447	0.0111228	0.0199834
1	snp40510-scaffold519-525822	78095254	0	0	0	0	0.00811683	0	0.0836408	0.0190488	0.0060227	0.0120489	0.00937242	0.0199834
1	snp40511-scaffold519-580463	78150338	0.107187	0.0149514	0	0	0	0.0369348	0.0697997	0.0190488	1.06859e-16	0.0043042	0.00905454	0.0411734
1	snp40512-scaffold519-642765	78212917	0	0	0	0.021521	0	0	0.0432263	0.0372739	0.00098265	0.0043042	0.00298771	0.028577
1	snp40513-scaffold519-681487	78251695	0.0946306	0	0	0	0.00190846	0.10595	0.0748109	0.0524806	0.00098265	0.00886112	0.00219711	0.0294097
1	snp40514-scaffold519-738890	78308916	0.0143141	0.171418	0.00491325	0	0.00491325	0	0.0775019	0.0512672	0.00098265	0.0319433	0.0156664	0.0300921
1	snp40515-scaffold519-795200	78364169	0.157923	0.0760338	0	0.0227846	0.00416382	0.00416382	0.0957346	0.0512672	0.00098265	0.0276391	0.0156664	0.0343234
1	snp40516-scaffold519-826580	78395538	0.120642	0.00888405	0	0.115411	0.0673464	0.0403465	0.121693	0.0512672	0.00098265	0.0279531	0.0152847	0.0302417
1	snp40517-scaffold519-881449	78451006	0.0911633	0	0	0	0	0.0211565	0.171094	0.026065	1.06859e-16	0.0279531	0.0234106	0.0304514
1	snp40519-scaffold519-952455	78522389	0.224421	0	0	0.00156998	0	0.0855418	0.139509	0.0108582	0.0130131	0.0233962	0.0263345	0.0296187
1	snp40520-scaffold519-982723	78553109	0.261319	0.0454072	0	0	0.0455426	0.00104846	0.129811	0.00908144	0.0130131	0.00504492	0.0128652	0.0304155
1	snp40521-scaffold519-1028126	78598598	0	0	0.0650653	0	0.0187835	0	0.145047	0.00908144	0.0134472	0.00504492	0.0296474	0.0304655
1	snp40522-scaffold519-1077017	78647386	0.0721493	0	0	0.0236546	0	0.0443305	0.16041	0.0122084	0.0145956	0.00473092	0.0372905	0.0159032
1	snp40524-scaffold519-1193859	78763383	0.167347	0	0.0021708	0	0.0839107	0.0214067	0.117179	0.00312694	0.0145956	0.00798094	0.028182	0.0261543
1	snp40526-scaffold519-1264937	78834467	0.301234	0.0156347	0.00574177	0	0.0382157	0.0127305	0.117179	0.0116188	0.00233066	0.00798094	0.0262823	0.0349533
1	snp40528-scaffold519-1333499	78903008	0.0451669	0	0	0.0162501	0	0.0523037	0.158292	0.0116188	0.00233066	0.00868866	0.0262823	0.0260872
1	snp40530-scaffold519-1439690	79009825	0	0.0424592	0.00374072	0	0.00928495	0.0439952	0.160676	0.019939	0.0018965	0.0250208	0.0298615	0.0218059
1	snp40531-scaffold519-1471110	79041295	0.277712	0	0	0.0271932	0	0	0.219032	0.016812	0.00528874	0.0250208	0.0222184	0.0212171
1	snp40532-scaffold519-1512011	79082041	0.179269	0.041601	0	0.0816606	0.101807	0	0.214456	0.0252171	0.011181	0.0217708	0.0424602	0.0107564
1	snp40533-scaffold519-1543758	79113793	0.593012	0	0.022703	0	0	0.00978673	0.22874	0.0317297	0.0104328	0.0217708	0.0479758	0.00195735
1	snp40535-scaffold519-1630440	79200503	0.0222874	0.0420254	0.0294612	0	0.101209	0	0.29705	0.0317297	0.0253601	0.0187121	0.0479758	0.00681195
1	snp40536-scaffold519-1662551	79233317	0.0714175	0.0750223	0	0	0.0368632	0	0.366701	0.0320441	0.0299608	0.00651322	0.040947	0.00681195
1	snp40537-scaffold519-1710949	79281640	0.619266	0	0.0746362	0.0118998	0	0.024273	0.315177	0.0329213	0.0254202	0.00651322	0.0488498	0.0164168
1	snp40541-scaffold519-1885795	79456353	0.527523	0.0431727	0.0230038	0.0206663	0.0666627	0	0.31072	0.0245162	0.0222415	0.00651322	0.0412413	0.017454
1	snp40542-scaffold519-1941005	79510212	0.335391	0.00438597	0	0	0.0395139	0.0578111	0.329132	0.00951173	0.0222415	0.00651322	0.0436358	0.017454
1	snp40543-scaffold519-2003544	79573643	0	0	0.0135675	0	0.0631666	0.00518603	0.20718	0.00951173	0.00731426	0.00413326	0.0436358	0.0125994
1	snp40544-scaffold519-2054400	79624946	0.163479	0	0	0	0.0488358	0	0.116471	0.000877194	0.00366801	-2.77556e-18	0.0307315	0.0189715
1	snp40545-scaffold519-2089084	79660035	0.00950488	0	0	0	0	0	0.049393	0.00638468	0.00366801	0.00629602	0.025218	0.00740925
1	snp40546-scaffold519-2119604	79690793	0.073981	0	0.00477253	0	0.00214102	0.0318602	0.049393	0.00638468	0.000954506	0.0233041	0.0129763	0.0126698
1	snp40547-scaffold519-2161197	79732368	0	0.0319234	0	0.0314801	0.0119466	0	0.0436098	0.0124606	0.00922383	0.0354596	0.0153645	0.0209391
1	snp40548-scaffold519-2193109	79764278	0	0	0	0.0850405	0.00195785	0.0314888	0.0808528	0.0237047	0.00922383	0.0354596	0.0171373	0.0276354
1	snp40549-scaffold519-2256978	79830422	0.134563	0.0303798	0.0413466	0.0607772	0.0607772	0.0413466	0.0804	0.03181	0.00826932	0.0644146	0.0167091	0.0212634
1	snp40550-scaffold519-2309106	79882274	0.19572	0.0562203	0	0	0.00886399	0.0334814	0.0925463	0.0350889	0.0226362	0.0581185	0.0159883	0.0233135
1	snp40551-scaffold519-2337959	79910756	0.071717	0.0405265	0	0.144775	0	0	0.148989	0.0714879	0.0250563	0.0435305	0.0155967	0.0388165
1	snp40552-scaffold519-2386181	79959292	0.0607314	0.0483181	0.0718345	0	0.0083425	0.0102506	0.132144	0.0852982	0.016787	0.0339181	0.0034413	0.0305472
1	snp40553-scaffold519-2429702	80003187	0.282215	0.181995	0.0121005	0.0121005	0	0.109004	0.0929999	0.0740542	0.016787	0.0381815	0.0260347	0.0238509
1	snp40554-scaffold519-2467428	80041290	0.0503359	0.0994313	0	0.0127152	0	0	0.0869028	0.0735242	0.0174317	0.00922652	0.0260347	0.0250057
1	snp40555-scaffold519-2527562	80101753	0	0	0	0.0213169	0.121831	0	0.100791	0.0638606	0.00306482	0.015891	0.0243662	0.0229556
1	snp40556-scaffold519-2556183	80129988	0.0412317	0.0378765	0.00322359	0	0	0.0057739	0.0821977	0.0274616	0.000644718	0.0134709	0.0377233	0.00115478
1	snp40557-scaffold519-2601256	80175277	0.130174	0	0	0.0333226	0	0	0.0833817	0.0075753	0.0028466	0.0109279	0.0377233	0.0218454
1	snp40558-scaffold519-2649231	80223126	0.189247	0	0	0	0.0667856	0	0.0975654	0.0075753	0.0028466	0.00978904	0.0133571	0.0218454
1	snp40559-scaffold519-2695685	80269454	0.0562556	0	0.0110094	0	0	0.103453	0.0986767	2.35922e-17	0.00220188	0.00978904	0.015905	0.0212271
1	snp40562-scaffold519-2850421	80424792	0.0709189	0	0	0.0156226	0	0	0.0734035	2.35922e-17	0.0141689	0.00583634	0.0168595	0.0221816
1	snp40563-scaffold519-2879144	80453211	0.0467881	0	0	0	0.0127392	0.00268233	0.0785903	2.35922e-17	0.0155865	0.0109675	0.00350235	0.0233191
1	snp40564-scaffold519-2914341	80488743	0.00380804	0	0.0598352	0.0135591	0.00477253	0.00477253	0.0728979	2.35922e-17	0.0147301	0.0109675	0.00350235	0.00262854
1	snp40565-scaffold519-2956724	80531319	0.215181	0	0.0070879	0.025656	0	0.00568783	0.103436	0.00261464	0.0147301	0.00856616	0.00350235	0.00761488
1	snp40566-scaffold519-2998202	80572919	0.0277933	0	0.00672733	0	0	0	0.100264	0.0308014	0.0429097	0.00856616	0.0111709	0.00707841
1	snp40567-scaffold519-3033335	80605851	0.223609	0.0130732	0	0.00361571	0	0.0249317	0.108163	0.0308014	0.0520192	0.00585434	0.0102164	0.0203249
1	snp40568-scaffold519-3085068	80657368	0.0309287	0.140934	0.140898	0	0.0510822	0	0.0854085	0.0374294	0.0506017	0.00258188	0.0139809	0.0191874
1	snp40569-scaffold519-3145415	80717338	0.0433033	0	0.105383	0	0	0.0710051	0.0940807	0.0374294	0.0492562	0.00258188	0.0139809	0.0221721
1	snp40570-scaffold519-3205176	80777246	0.101408	0.0331398	0	0.00929371	0.0188221	0	0.0852675	0.0348148	0.0505695	0.00185874	0.0139809	0.0294095
1	snp40571-scaffold519-3270614	80842624	0.0711544	0	0	0	0	0.0149237	0.100503	0.00662796	0.031352	0.00753618	0.0196287	0.0294095
1	snp40572-scaffold519-3326486	80898097	0.179543	0	0.00656661	0	0	0.0611188	0.147871	0.00882506	0.0102754	0.0163664	0.0196287	0.0152085
1	snp40573-scaffold519-3356010	80927169	0.107107	0	0.0448105	0.0283872	0.0793212	0	0.144273	0.0079309	0.0113891	0.0177429	0.0369952	0.0152085
1	snp40574-scaffold519-3401038	80972396	0.280142	0.0109855	0	0.0441513	0	0	0.167108	0.0079309	0.0231782	0.0177429	0.0369952	0.013485
1	snp40577-scaffold519-3516089	81089574	0.083419	0.028669	0.00556831	0.016176	0.105655	0	0.190823	0.0133448	0.0218649	0.0177429	0.0369952	0.00436945
1	snp40579-scaffold519-3603075	81177101	0.18533	0	0.0589455	0	0	0.00630603	0.172173	0.0313989	0.013249	0.0120655	0.021131	0.00436945
1	snp40581-scaffold519-3673116	81247449	0.298115	0.0270694	0	0	0	0.0155412	0.212578	0.0292018	0.013249	0.00332183	0.021131	0.00839035
1	snp40583-scaffold519-3769293	81344683	0.0138593	0.0902707	0.00173137	0	0	0	0.277601	0.023468	0.0121354	0.0105257	0.0013866	0.00977695
1	snp13275-scaffold1510-59490	81410819	0.482167	0	0	0.000433132	0	0.0201045	0.354274	0.023468	0.00791453	0.0105257	0.0013866	0.0125849
1	snp13276-scaffold1510-96586	81448009	0.408533	0	0	0.0521956	0.00693301	0.00693301	0.366187	0.0180541	0.0113206	0.0122129	0.016186	0.0131175
1	snp13277-scaffold1510-127503	81478288	0.568697	0	0.0378413	0	0	0.0203457	0.393099	0.0313478	0.0235698	0.014501	0.0204043	0.0197381
1	snp13278-scaffold1510-179897	81530708	0.357677	0	0.0170304	0.00843588	0.0739968	0.0182043	0.302223	0.0526014	0.0252605	0.0144144	0.0204043	0.0218191
1	snp13279-scaffold1510-227678	81579339	0.148423	0.156739	0.0629773	0.0114406	0.0210917	0.0331032	0.309213	0.0600843	0.0252605	0.0039753	0.0190177	0.0283353
1	snp13280-scaffold1510-271508	81623793	0.0277855	0.106268	0.0084534	0	0	0.0305092	0.255097	0.0600843	0.0176922	0.00503612	0.0190177	0.0327905
1	snp13281-scaffold1510-303462	81656365	0.443484	0.0374145	0	0	0	0.0395139	0.183562	0.0641675	0.0269628	0.00334894	0.00421834	0.0291496
1	snp13282-scaffold1510-338458	81691502	0.298115	0	0	0.00530411	0	0.0426217	0.184303	0.0328197	0.0191471	0.00106082	0.0106281	0.0327713
1	snp13284-scaffold1510-446098	81800632	0	0.020416	0.0633831	0	0	0	0.178745	0.0115661	0.0205026	0.00106082	0.0106281	0.0266695
1	snp13285-scaffold1510-495524	81850230	0.152128	0	0.0238992	0	0.0531407	0.0512118	0.105054	0.0106786	0.0205026	0.00106082	0.0106281	0.0461911
1	snp13286-scaffold1510-542912	81892290	0	0	0.0152305	0	0	0	0.060954	0.0106786	0.0210132	4.68375e-18	0.011932	0.0443109
1	snp13287-scaffold1510-580261	81929621	0.0750288	0.0329771	0	0	0	0.137122	0.0914292	0.00659542	0.00833658	4.68375e-18	0.011932	0.0443109
1	snp13288-scaffold1510-626012	81975575	0.0776133	0	0.00255322	0	0.00651944	0.0332208	0.113644	0.00659542	0.00355674	4.68375e-18	0.00130389	0.0353339
1	snp47745-scaffold672-21949	82033787	0.152376	0	0	0	0	0	0.172917	0.00659542	0.0059039	0.00173739	0.00669715	0.0353339
1	snp47746-scaffold672-64929	82076958	0.263203	0	0	0	0	0.00632661	0.23933	0.00155923	0.00698545	0.00173739	0.0102488	0.0114612
1	snp47747-scaffold672-95692	82107703	0.296364	0	0.0269663	0.00868697	0.0269663	0	0.268504	0.00524785	0.0064748	0.00173739	0.00904591	0.00481702
1	snp47748-scaffold672-128904	82141003	0.407093	0.00779613	0.00540772	0	0.0177585	0.0177585	0.281911	0.0153975	0.0156063	0.00173739	0.00904591	0.0312866
1	snp47749-scaffold672-215621	82227672	0.223482	0.0184431	0	0	0.000504753	0	0.32743	0.0155338	0.0161133	0.00173739	0.00904591	0.0346475
1	snp47750-scaffold672-247592	82259655	0.219411	0.0507484	0.0456577	0	0	0.132348	0.375584	0.0177767	0.0199827	0.00558406	0.00365265	0.0346475
1	snp47751-scaffold672-280700	82292862	0.490802	0.000681127	0.0025348	0	0	0.0231308	0.294165	0.0315879	0.0235292	0.00558406	0.000655311	0.0310958
1	snp47752-scaffold672-342383	82354584	0.537131	0.0112147	0.0463133	0.0279203	0	0	0.277898	0.0321714	0.0235292	0.00558406	0.00055436	0.0310958
1	snp47753-scaffold672-377445	82389754	0	0.076852	0.0231403	0	0.0027718	0	0.305698	0.0311412	0.0186965	0.00558406	0.00869224	0.0113724
1	snp47754-scaffold672-412368	82425050	0.142144	0.0213608	0	0	0	0	0.216017	0.031005	0.0181895	0.00558406	0.0129966	0.00674624
1	snp47755-scaffold672-469199	82481866	0.358412	0.0455974	0.021494	0	0.0406894	0.0337312	0.118986	0.028762	0.00892686	4.85723e-18	0.0230454	0.00674624
1	snp47757-scaffold672-577810	82590827	0.0423997	0	0	0	0.0215218	0	0.124812	0.0201223	0.0042988	0.00231738	0.0418316	0.00674624
1	snp47758-scaffold672-618231	82631350	0.0519751	0	0	0	0.050244	0	0.101039	0.0212305	0.0042988	0.00295148	0.0491438	0.00674624
1	snp47759-scaffold672-664084	82677408	0.0291269	0.0336533	0	0.0115869	0.0967028	0	0.121738	0.0186088	0.0020563	0.0101002	0.0430328	2.08167e-17
1	snp47760-scaffold672-695339	82709078	0.0232789	0.0269018	0	0.0031705	0.036561	0	0.158771	0.0186088	0.0020563	0.0107544	0.0387284	2.08167e-17
1	snp47761-scaffold672-736962	82749986	0.461911	0.0324889	0.0102815	0.0357434	0.0101344	0	0.153933	0.0186088	0.00753864	0.0107544	0.0605886	2.08167e-17
1	snp47762-scaffold672-822164	82835793	0.227562	0	0	0.00327131	0	0	0.246985	0.0118781	0.0178095	0.0136093	0.0412481	2.08167e-17
1	snp47763-scaffold672-863564	82878375	0.0277855	0	0.0274117	0	0.159545	0	0.344197	0.00649778	0.0276364	0.0168912	0.0339359	2.08167e-17
1	snp47764-scaffold672-914129	82928470	0.494389	0	0.0513544	0.0258613	0	0	0.348273	1.94289e-17	0.0343609	0.0108515	0.031909	2.08167e-17
1	snp47765-scaffold672-948115	82963167	0.509339	0	0.0491346	0.01958	0	0	0.412346	1.94289e-17	0.0447316	0.0101973	0.031909	2.08167e-17
1	snp47766-scaffold672-1002569	83017493	0.482289	0	0.0439038	0.00554514	0	0	0.503104	1.94289e-17	0.0392493	0.0166662	0.00387414	2.08167e-17
1	snp47768-scaffold672-1120362	83135992	0.547929	0	0.0518536	0	0	0	0.477723	1.94289e-17	0.0289784	0.0117854	0.0225429	2.08167e-17
1	snp47770-scaffold672-1239914	83256724	0.481574	0	0	0.0323448	0.0193707	0	0.399207	0.0120072	0.0256498	0.0170269	0.026727	0.015392
1	snp47771-scaffold672-1271960	83289075	0.367485	0	0	0.00145709	0.0933436	0	0.388595	0.0304522	0.0175047	0.0165536	0.026727	0.015392
1	snp47772-scaffold672-1322106	83339054	0.116757	0.060036	0.0324916	0.0457875	0.0209208	0.0769602	0.411148	0.0314683	0.0188263	0.0165536	0.026727	0.0194612
1	snp47773-scaffold672-1372212	83389314	0.429229	0.0922252	0.00317848	0.00317848	0	0	0.439002	0.0346688	0.0278813	0.0160542	0.0246946	0.0229254
1	snp47775-scaffold672-1474992	83493150	0.660696	0.00508016	0.0584616	0	0	0.0203457	0.365505	0.0369962	0.0278813	0.0157628	0.00602591	0.0229254
1	snp47776-scaffold672-1517812	83536013	0.620841	0.0160024	0.0452749	0.029848	0.00920875	0.0173211	0.369108	0.0255158	0.0245539	0.0066053	0.00184175	0.008044
1	snp47777-scaffold672-1577748	83597094	0	0.0116373	0	0	0	0	0.430363	0.0134759	0.0260396	0.0059696	0.00396321	0.0101655
1	snp47780-scaffold672-1675518	83692630	0.134776	0.00263411	0.0158544	0	0	0.00255322	0.389399	0.0124598	0.0193012	0.013737	0.00396321	0.00609632
1	snp47781-scaffold672-1721368	83738761	0.735502	0.0320253	0.0106073	0	0.0106073	0.0106073	0.269084	0.0154488	0.015917	0.00955374	0.0236221	0.0026321
1	snp47782-scaffold672-1753863	83771223	0.455874	0	0.0247695	0.038837	0	0	0.276925	0.0356007	0.0171003	0.00955374	0.0303069	0.0026321
1	snp47783-scaffold672-1798839	83816208	0.0192701	0.0309472	0.0283538	0.00893169	0.107503	0	0.24997	0.0707749	0.0218348	0.0174592	0.0303069	0.0137427
1	snp47784-scaffold672-1838628	83856170	0.0392025	0.112397	0.00591634	0	0.0334241	0	0.12313	0.0645526	0.0197133	0.0257055	0.0281854	0.0194218
1	snp47785-scaffold672-1873112	83890649	0	0.178505	0.0395271	0.0395271	0	0.0581061	0.158889	0.0709577	0.0147594	0.0179381	0.0281854	0.030507
1	snp47786-scaffold672-1903770	83921699	0.101302	0.000913899	0	0.0412316	0	0.0390031	0.16071	0.0679696	0.0267836	0.0161517	0.00668482	0.0356577
1	snp47787-scaffold672-1943385	83961342	0.634668	0.0320253	0	0	0	0.0554257	0.169797	0.0742202	0.0256003	0.0186322	6.10623e-17	0.0358268
1	snp47789-scaffold672-2035222	84053455	0.0283785	0.0160069	0.0884745	0	0	0.0257537	0.176363	0.0388511	0.0293403	0.0107268	0.00069116	0.0508382
1	snp47790-scaffold672-2076422	84094863	0.0846382	0.14365	0	0.0124024	0	0.000845388	0.223975	0.0429745	0.0487445	0.00457466	0.00241232	0.0430376
1	snp32733-scaffold377-2162683	84159485	0.0328306	0.00165924	0.0582272	0	0.0034558	0.133163	0.101196	0.0365695	0.062739	0.00817394	0.00241232	0.0546904
1	snp32732-scaffold377-2118190	84204235	0.339362	0.0215312	0.0970209	0.0104709	0.00860581	0	0.113965	0.0530092	0.0481794	0.0113092	0.0055476	0.0497789
1	snp32730-scaffold377-2049881	84272916	0.0207698	0	0.0699724	0.0179964	0	0.11369	0.0970378	0.0436359	0.0651848	0.0182385	0.0117193	0.0509374
1	snp32729-scaffold377-2002407	84320917	0.0922266	0.0982058	0.0156764	0.0156764	0.0156764	0.00119587	0.137223	0.043304	0.0549139	0.0182385	0.0110282	0.0243048
1	snp32728-scaffold377-1966001	84357680	0	0.0967831	0.0850273	0.0470488	0.0308587	0.00663817	0.0975539	0.0389978	0.048999	0.0161443	0.020441	0.0262452
1	snp32726-scaffold377-1873627	84444776	0.233757	0	0.00687251	0	0	0	0.188944	0.0389978	0.049238	0.012545	0.020441	0.00350722
1	snp32725-scaffold377-1844589	84474138	0.141016	0	0.0674465	0	0.0556701	0.00970204	0.186706	0.0395828	0.0468355	0.00940976	0.0173499	0.00509596
1	snp32724-scaffold377-1783847	84534951	0.47772	0	0.0711675	0	0	0	0.186706	0.0202262	0.0298301	4.16334e-18	0.0111782	0.00591343
1	snp32723-scaffold377-1745669	84573836	0.0810346	0.101131	0.0036638	0	0.000220659	0.00913961	0.18405	0.0202262	0.0284556	0.00341148	0.0204087	0.00591343
1	snp32722-scaffold377-1706841	84612621	0	0	0	0	0	0.0107255	0.196294	0.0202262	0.0194109	0.00341148	0.00927467	0.00423255
1	snp32719-scaffold377-1576455	84743986	0.220481	0	0	0.0170574	0.0461527	0	0.133334	0.0202262	0.0270216	0.00341148	0.00927467	0.00719039
1	snp32717-scaffold377-1514402	84806461	0.202236	0	0.022223	0	0	0.00129764	0.186572	0.00134443	0.0321065	0.00577678	0.0193584	0.00748097
1	snp32716-scaffold377-1472901	84848156	0.162919	0	0.109221	0	0	0.0147892	0.187462	0.00134443	0.0321065	0.0153477	0.0506402	0.0183882
1	snp32715-scaffold377-1437750	84883272	0.347224	0.00672214	0.0290887	0.0118265	0.0506393	0.0105925	0.165708	0.00184663	0.0321065	0.0218869	0.0494567	0.0183882
1	snp32714-scaffold377-1370776	84951748	0.00444958	0	0	0.0478546	0.156409	0.0652615	0.146879	0.00184663	0.0276619	0.0218869	0.0575608	0.0183362
1	snp32713-scaffold377-1289440	85032947	0.111712	0.002511	0	0.0497532	0.0402351	0	0.114295	0.00785963	0.00581774	0.0232669	0.0658655	0.0153783
1	snp32712-scaffold377-1250734	85071463	0.108091	0	0	0	0.0405206	0.00103759	0.0448505	0.013826	1.35308e-16	0.0300595	0.0835661	0.0132598
1	snp32711-scaffold377-1222177	85100020	0	0.030065	0	0.00689999	0.0415237	0	0.057509	0.0189905	0.022861	0.0229103	0.0680195	0.00973186
1	snp32710-scaffold377-1179427	85142965	0	0.0365539	0	0.0457895	0.139142	0	0.0460869	0.0243845	0.0336139	0.0160356	0.0599724	0.00973186
1	snp32707-scaffold377-1012533	85310922	0.067742	0.0258228	0.114305	0.0121089	0.0786759	0.0476217	0.0265523	0.0324446	0.0421586	0.0176288	0.0518683	0.0117005
1	snp32706-scaffold377-968493	85355216	0.0546013	0.029481	0.0537645	0.0153795	0	0	0.0265523	0.0264316	0.0421586	0.0162488	0.0435636	0.0117005
1	snp32705-scaffold377-939318	85384015	0.0104184	0.0403001	0.0427234	0.00796597	0	0.0108809	0.0498403	0.0191208	0.0542953	0.00709087	0.018871	0.0175253
1	snp32704-scaffold377-896227	85427756	0	0	0	0	0	0	0.134696	0.0139562	0.0360675	0.00466909	0.00313582	0.019166
1	snp32703-scaffold377-836502	85488056	0.11644	0	0.0606835	0	0.0156791	0.0291238	0.123775	0.00806002	0.0253146	0.00241347	0.00313582	0.019166
1	snp32701-scaffold377-734314	85591921	0.492019	0	0.0231661	0	0	0.0558255	0.157112	1.38778e-17	0.0267858	0.00307334	0.00313582	0.0274119
1	snp32700-scaffold377-703633	85620491	0	0	0	0.00410138	0	0	0.159709	1.38778e-17	0.0332274	0.00307334	0.00313582	0.0398112
1	snp32699-scaffold377-647115	85677384	0.177099	0	0.0500796	0.0112653	0	0.0521104	0.168346	1.38778e-17	0.0210907	0.00307334	0.00107088	0.0448342
1	snp32697-scaffold377-564361	85761003	0.0129847	0	0.0322077	0	0	0.0619961	0.187076	0.00455048	0.016711	0.00316637	0.0098168	0.0375279
1	snp32696-scaffold377-530544	85794820	0.159629	0	0	0	0.00535442	0.0542388	0.187076	0.0137063	0.0330186	0.00724695	0.0187084	0.0375279
1	snp32693-scaffold377-373657	85954449	0.585666	0.0227524	0.00126775	0.000465152	0.0437296	0.0192944	0.188853	0.0137063	0.0230027	0.00526858	0.0558208	0.0271059
1	snp32692-scaffold377-336820	85991335	0	0.0457789	0.0815379	0.0245043	0.0444578	0	0.19671	0.0137063	0.0165611	0.00526858	0.074012	0.0189232
1	snp32691-scaffold377-286448	86043085	0.185983	0	0	0.00137346	0.185562	0	0.164785	0.0137063	0.0333408	0.00633114	0.0812885	0.00808809
1	snp32690-scaffold377-242757	86086546	0.0522735	0	0	0	0.090956	0.0210826	0.0736219	0.0147719	0.0448717	0.0119088	0.121306	0.00422921
1	snp32689-scaffold377-213460	86116121	0	0	0.0838981	0.00531278	0.0417371	6.34256e-05	0.0949897	0.00561616	0.0359168	0.0115579	0.167549	0.00422921
1	snp32688-scaffold377-175927	86153118	0.129853	0.0280808	0.0589225	0.0283536	0.243818	0	0.0577931	0.00561616	0.0359168	0.011372	0.15467	0.00592181
1	snp32687-scaffold377-142039	86187038	0.106839	0	0.0367633	0.0227497	0.27567	0	0.0473384	0.0057524	0.0359168	0.011461	0.147022	0.00170529
1	snp32686-scaffold377-106371	86223331	0	0	0	0.000443947	0.12117	0.00846303	0.0473384	0.0057524	0.0262969	0.020352	0.190269	0.00252463
1	snp32685-scaffold377-24190	86308446	0	0.000681195	0	0.000444779	0.0527142	0	0.023401	0.000136239	0.0268344	0.0270033	0.178651	0.00252463
1	snp48461-scaffold689-60209	86399837	0	0	0.0357985	0.049768	0.257974	0.0041601	0.00203318	0.000136239	0.0194817	0.0251636	0.123579	0.00252463
1	snp48462-scaffold689-99592	86439638	0.0101659	0	0.0616101	0.0616101	0.185728	0	0.00203318	0.000136239	0.0220335	0.0279057	0.0993447	0.00094097
1	snp48463-scaffold689-155122	86495531	0	0	0	0.0135512	0.000307465	0	0.012038	1.71521e-17	0.0224887	0.0278167	0.0888019	0.00493411
1	snp48464-scaffold689-188042	86529209	0	0	0.012759	0.0141543	0	0.00054475	0.0129676	0.0170087	0.015329	0.0178631	0.0559509	0.0108423
1	snp48465-scaffold689-243932	86584874	0.0500243	0	0.00227578	0	0	0.0199657	0.0112161	0.0170087	0.03104	0.0146918	0.0279561	0.0108423
1	snp48466-scaffold689-273925	86615494	0.00464776	0.0850436	0	0	0.0937191	0.0337012	0.0112161	0.0216811	0.038294	0.0119816	0.0595292	0.0108423
1	snp48468-scaffold689-383640	86726002	0.00140825	0	0.140165	0.0457537	0.0457537	0	0.0112161	0.0216811	0.0357422	0.00915074	0.0595292	0.0107334
1	snp48469-scaffold689-440855	86783749	0	0.0233621	0.0362703	0	0.158173	0	0.0394538	0.028211	0.0457351	0.00915074	0.0656152	0.0109993
1	snp48470-scaffold689-494080	86836636	0	0	0	0	0	0	0.0596207	0.0112023	0.0691181	0.00970453	0.0474252	0.00425906
1	snp48471-scaffold689-523548	86866111	0.191213	0.0326493	0.0522403	0	0.0304304	0.0212953	0.116965	0.0112023	0.0410851	0.00055379	0.0433616	0.00425906
1	snp48472-scaffold689-555583	86897861	0.105482	0	0.116915	0.00276895	0.00276895	0	0.12742	0.0174999	0.0484893	0.00055379	0.0240957	0.00479269
1	snp48473-scaffold689-622519	86964049	0.28813	0	0	0	0.0254355	0	0.12742	0.0174999	0.0484893	0.00590137	0.0250478	0.00479269
1	snp48474-scaffold689-659358	87001133	0.0522735	0.0548504	0.073291	0	0.0618439	0.00266813	0.159259	0.0109701	0.046779	0.00590137	0.0276996	0.00513797
1	snp48475-scaffold689-690181	87032084	0	0	0	0.0267379	0.0047603	0	0.138162	0.0109701	0.0383611	0.00891726	0.0271458	0.00513797
1	snp48476-scaffold689-737168	87078909	0.350408	0	0.0436891	0	0.0436891	0.0230217	0.0805363	0.027474	0.0383611	0.00891726	0.0220587	0.018426
1	snp48477-scaffold689-766883	87106678	0	0	0.0748253	0.0178484	0	0	0.0774038	0.0182671	0.02552	0.00891726	0.0144784	0.0283432
1	snp48478-scaffold689-795841	87135672	0	0.0825196	0	0	0	0.0664401	0.0774038	0.0344499	0.0268477	0.00356968	0.0135263	0.0435227
1	snp48479-scaffold689-833779	87173484	0.0366108	0.00881608	0.0090856	0	0.0239426	0.0522544	0.00732216	0.0344499	0.0244903	0.0074131	0.0203794	0.0389183
1	snp48480-scaffold689-886546	87225270	0	0.080914	0.00663856	0	0	0.0758971	0.0194791	0.0400441	0.0110892	0.00384342	0.0203794	0.0389183
1	snp48482-scaffold689-967902	87307071	0	0	0.0319022	0.0192171	0.0779542	0	0.0292088	0.0235402	0.0110892	0.00601362	0.0215767	0.0285681
1	snp48483-scaffold689-1007850	87347538	0.0607846	0.0279708	0.00781948	0	0	0	0.0705992	0.0242794	0.00983484	0.00856288	0.0167882	0.0181172
1	snp48484-scaffold689-1037556	87376682	0.0486485	0	0	0.010851	0.00598656	0.0146889	0.0705992	0.00809656	0.00850713	0.00856288	0.0176435	0.00293778
1	snp48486-scaffold689-1135054	87473877	0.243563	0.012512	0.00281395	0.0127463	0	0	0.0796592	0.00809656	0.00212669	0.00567396	0.00205269	0.00293778
1	snp48487-scaffold689-1191294	87530189	0	0	0	0	0.00427689	0	0.0765622	0.0025024	0.00056279	0.00662846	0.00205269	0.00293778
1	snp48488-scaffold689-1244163	87582548	0.0452997	0	0	0.0047725	0	0	0.0668325	0.00692206	0.00056279	0.00445826	0.000855378	0.00497622
1	snp48489-scaffold689-1274998	87613403	0.0452997	0	0	0.0047725	0	0	0.0285392	0.00441966	0.00236896	0.001909	0.00195261	0.00945684
1	snp48490-scaffold689-1304207	87642408	0	0.0220983	0	0	0	0.0248811	0.0392777	0.00441966	0.0159834	0.001909	0.00109723	0.00945684
1	snp48491-scaffold689-1336115	87670267	0.0520965	0	0.0118448	0	0.00548617	0.0224031	0.0302177	0.018987	0.0226012	0.00235478	0.00115854	0.00945684
1	snp48492-scaffold689-1382736	87716742	0.0536924	0	0.0680724	0	0	0	0.0211578	0.0234465	0.0268658	0.00861746	0.0033435	0.0116418
1	snp48493-scaffold689-1412395	87747086	0	0.0728368	0.0330887	0.00700138	0.000306518	0	0.0211578	0.0190269	0.0268658	0.00993964	0.0033435	0.00798776
1	snp48495-scaffold689-1503657	87838582	0	0.0222976	0.0213233	0.0360859	0.0109248	0.0109248	0.0128495	0.0261444	0.0439011	0.00993964	0.00224626	0.0052283
1	snp48496-scaffold689-1532347	87867045	0	0	0	0.00661091	0	0.00661091	0.002111	0.0261444	0.0302866	0.0175645	0.0197102	0.0052283
1	snp48497-scaffold689-1584050	87918740	0.010555	0.0355876	0.0970209	0	0	0.00860581	0.002111	0.011577	0.0236688	0.0161642	0.0196489	0.0107539
1	snp48498-scaffold689-1614440	87949362	0	0	0	0.0381242	0.0873197	0	0.0146533	0.0093677	0.0279319	0.00894702	0.0174639	0.00856896
1	snp48499-scaffold689-1648089	87982953	0	0	0	0	0	0.0276281	0.0146533	0.0109443	0.0421214	0.00762484	0.0174639	0.0178238
1	snp48500-scaffold689-1704735	88039509	0.0627114	0.0112509	0.0426386	0	0	0	0.0271943	0.00382682	0.0227172	0.00912875	0.0174639	0.0176065
1	snp48501-scaffold689-1741757	88076568	0	0.00788318	0.0709474	0	0	0.052885	0.143509	0.00382682	0.0227172	0.00150391	0.0150901	0.0222397
1	snp48502-scaffold689-1771520	88106465	0.0732603	0	0	0.00751953	0	0.00751953	0.175545	0.00382682	0.0276752	0.00372369	0.0150901	0.0167141
1	snp48504-scaffold689-1839212	88173768	0.581571	0	0	0	0.0754507	0.0231661	0.163002	0.00157664	0.0224928	0.00526652	0.0245212	0.0167141
1	snp48506-scaffold689-1930052	88263407	0.16018	0	0.02479	0.0110989	0	0	0.163002	1.35308e-17	0.0120155	0.00526652	0.0245212	0.0167969
1	snp48507-scaffold689-1981334	88314864	0	0	0.0167268	0.00771415	0.0471554	0	0.14835	0.0034528	0.020507	0.00376261	0.0245836	0.015293
1	snp48508-scaffold689-2022756	88356660	0	0	0.0185609	0	0	0.053299	0.0657442	0.0034528	0.020507	0.00493868	0.0211464	0.0106598
1	snp48510-scaffold689-2089409	88423942	0	0.017264	0.0424572	0	0.000311789	0	0.0337082	0.0034528	0.015549	0.0027189	0.0220625	0.0106598
1	snp48511-scaffold689-2133310	88467849	0.168541	0	0	0.00588035	0.0582649	0	0.0427306	0.0034528	0.027548	0.00117607	0.0200254	0.0106598
1	snp48513-scaffold689-2219372	88555030	0	0	0	0	0.00458064	0	0.093143	0.0034528	0.028627	0.00166543	0.0220374	0.0047912
1	snp48514-scaffold689-2272045	88607672	0.0451118	0	0.0767217	0	0.0369698	0	0.0957868	0.00270236	0.0206194	0.00166543	0.021975	0.0047912
1	snp48515-scaffold689-2312729	88648448	0.252062	0	0.023956	0.00244681	0.0100598	0.023956	0.068143	0.00270236	0.0269656	0.000489362	0.0247945	0.00501772
1	snp48516-scaffold689-2371207	88714438	0.013219	0.0135118	0.00241949	0	0	0	0.0867897	0.00270236	0.0269656	0.00951572	0.0238784	0.00501772
1	snp48517-scaffold689-2407612	88751335	0.0303224	0	0.0317308	0	0.0723622	0.00113262	0.0785042	0.00270236	0.02192	0.00951572	0.0618588	0.0153165
1	snp48518-scaffold689-2446290	88790412	0.0932331	0	0	0.0451318	0	0	0.03468	0.0102209	0.0171288	0.00902636	0.0599977	0.0250819
1	snp48520-scaffold689-2539329	88884410	0.00368447	0	0.0514939	0	0.226872	0.0514939	0.095958	0.0110422	0.0166449	0.00902636	0.0668201	0.0250819
1	snp48521-scaffold689-2577620	88922661	0.0329412	0.0375927	0	0	0.000754129	0.0727828	0.0906918	0.0163234	0.0206831	0.0145525	0.0526352	0.0258365
1	snp48522-scaffold689-2619832	88965285	0.319609	0.0176183	0	0	0.0341124	0	0.0721719	0.0163234	0.0206831	0.00552616	0.0579852	0.0258365
1	snp48523-scaffold689-2664845	89010281	0.00399141	0.0264059	0.0519218	0.0276308	0.00143747	0.00490599	0.0841361	0.0352774	0.0155291	0.0113914	0.0126108	0.0155378
1	snp48525-scaffold689-2745648	89092180	0.000633648	0	0	0	0.02675	0	0.0775479	0.0277589	0.0181194	0.0113914	0.0126513	0.00181817
1	snp48526-scaffold689-2789880	89136876	0.0635054	0.0947702	0.0257238	0.0293263	0	0	0.0497111	0.0242352	0.0211819	0.0113914	0.00889125	0.00238711
1	snp48527-scaffold689-2824259	89171029	0	0	0.0129516	0	0.00095666	0.00418486	0.0579632	0.0257725	0.0107975	0.00586526	0.0086868	0.00140591
1	snp48529-scaffold689-2898440	89245714	0.180425	0	0.0153121	0	0.0153121	0.00284469	0.0578365	0.0279476	0.0445933	0.00586526	0.0033368	0.0137819
1	snp48530-scaffold689-2927719	89274955	0.0452519	0.0340921	0	0	0.000415221	0	0.135758	0.00899352	0.0413446	2.08167e-18	0.0033368	0.0182222
1	snp48531-scaffold689-2960748	89307517	0	0.0108755	0.168979	0	0	0.0618801	0.182978	0.00899352	0.0387543	2.08167e-18	0.00314546	0.0297224
1	snp48532-scaffold689-3000765	89348306	0.453113	0	0.0094805	0	0	0.0222014	0.199676	0.0198689	0.0485855	0.00309878	8.30442e-05	0.0300268
1	snp48533-scaffold689-3051868	89399860	0.236099	0	0	0	0	0.0616858	0.270699	0.0130505	0.0646765	0.0074398	0.00760502	0.0414578
1	snp48534-scaffold689-3085753	89433528	0.263918	0.0543768	0.0644678	0.0154939	0	0.00436664	0.355965	0.0108754	0.0524503	0.0164902	0.00760502	0.0290818
1	snp48535-scaffold689-3115595	89463454	0.400365	0	0.0804552	0.0217051	0.0380251	0.057155	0.265343	0.0131305	0.0575353	0.0164902	0.0147702	0.0261297
1	snp48536-scaffold689-3149482	89497319	0.426331	0	0.107848	0.0452521	0	0	0.218123	0.02501	0.0723012	0.0164902	0.0147702	0.0155377
1	snp48539-scaffold689-3275687	89623592	0	0.0112758	0.0349057	0	0.0358258	0.00744107	0.179222	0.0160503	0.08992	0.0133914	0.0351396	0.0146643
1	snp48541-scaffold689-3364987	89713952	0	0.0593974	0.0738291	0	0	0.0087256	0.099149	0.0429169	0.073829	0.0150532	0.0363654	0.00862347
1	snp48542-scaffold689-3415326	89763635	0.0694141	0.00957844	0.152562	0	0.101847	0	0.0145341	0.0476236	0.062236	0.00758297	0.0365986	0.00862347
1	snp48543-scaffold689-3459329	89808222	0	0.134333	0	0.0300139	0.0441544	0.0269507	0.0218769	0.0467205	0.065142	0.00758297	0.0350371	0.00713526
1	snp48544-scaffold689-3503478	89852301	0.00325637	0.0235336	0.0498831	0.00790097	0.0011659	0	0.0233953	0.034841	0.050767	0.00971769	0.0468616	0.0095056
1	snp48545-scaffold689-3536365	89884937	0.0367138	0.00676011	0.0494357	0	0.0280182	0	0.0107576	0.0395537	0.0253856	0.00971769	0.0264922	0.00996672
1	snp26306-scaffold276-1558	89895137	0.00759206	0	0.00195405	0.0106736	0.0591224	0.0205773	0.0465562	0.0126871	0.0253856	0.00586929	0.0278608	0.00457658
1	snp26308-scaffold276-72090	89966161	0.00622561	0.0331419	0.0256552	0	0	0.00230559	0.0495654	0.00822118	0.0405334	0.0042891	0.0446414	0.00457658
1	snp26309-scaffold276-120624	90008427	0.178993	0	0	0.0107719	0.0509974	0	0.0612499	0.0286796	0.0306463	0.0042891	0.0390378	0.00457658
1	snp26310-scaffold276-150962	90038459	0.0183025	0.00120387	0.125622	0	0.0850691	0	0.0597315	0.0297079	0.0425699	0.00652068	0.0462376	0.00716898
1	snp26311-scaffold276-208673	90096250	0.0951365	0.109052	0	0	0	0	0.0643396	0.0448879	0.0487495	0.00652068	0.0785152	0.0136752
1	snp26312-scaffold276-241495	90128769	0	0.00514163	0.0615725	0.0218315	0.0951213	0.0335393	0.184939	0.0448879	0.0502231	0.00583982	0.0745118	0.0198713
1	snp26313-scaffold276-304238	90191587	0.029266	0.109042	0.0565532	0	0.161388	0.0348367	0.18606	0.0553651	0.0494473	0.0121595	0.072831	0.0284311
1	snp26315-scaffold276-404944	90294607	0.781991	0	0.00736758	0.00736758	0.0309806	0.0309806	0.167033	0.0706245	0.0676645	0.0121595	0.074892	0.0294641
1	snp26316-scaffold276-438733	90330122	0.0239084	0.05359	0.121743	0.0315985	0.0766652	0.0427987	0.220015	0.0758866	0.0801586	0.00779322	0.0558678	0.0230897
1	snp26317-scaffold276-471177	90364019	0	0.185349	0.0910862	0	0.0103051	0.00516512	0.214162	0.0803174	0.0901218	0.00779322	0.0235902	0.019308
1	snp26318-scaffold276-525849	90418415	0.264909	0.031452	0.124043	0	0	0.00166744	0.0610122	0.0803174	0.0961279	0.0204403	0.0221649	0.0155501
1	snp26320-scaffold276-628619	90522235	0	0.131196	0.106369	0	0	0.0159279	0.10498	0.0695994	0.0717793	0.0202929	0.00683182	0.0107073
1	snp26321-scaffold276-678179	90571918	0.0162435	0	0.0373985	0.070603	0.023854	0.0121915	0.10498	0.0325296	0.0562563	0.0235489	0.0216585	0.0178043
1	snp26322-scaffold276-718530	90612977	0.243746	0	0	0.0308617	0	0.0185844	0.0675311	0.0297817	0.0314477	0.0235489	0.0348187	0.0239409
1	snp26325-scaffold276-892527	90790847	0	0	0.0134711	0.01628	0.0844387	0.0406502	0.0830595	0.00354252	0.0142621	0.0238587	0.0348187	0.0207553
1	snp26326-scaffold276-921288	90820103	0.0776662	0.0177126	0	0	0.065801	0.0323504	0.0798108	0.00354252	0.0118549	0.00973805	0.0300479	0.0267889
1	snp26327-scaffold276-953564	90852385	0.0776416	0	0.0204411	0.00154857	0	0	0.0310616	0.0344521	0.0136522	0.00356571	0.0300479	0.023072
1	snp26328-scaffold276-989859	90888852	0	0	0.0253625	0	0	0.0423596	0.0386043	0.0467978	0.016869	0.00354491	0.0223137	0.0181772
1	snp26329-scaffold276-1020325	90919309	0	0.154548	0.00898637	0	0	0	0.0335453	0.0432553	0.0227687	0.00354491	0.00917831	0.0201585
1	snp26330-scaffold276-1051500	90950462	0.0377137	0.0617283	0.0295551	0.016176	0.0457673	0.016176	0.052144	0.0432553	0.0186805	0.00434964	0.0280753	0.0336593
1	snp26331-scaffold276-1083515	90982657	0.0523712	0	0.0294985	0	0.000124245	0.0422571	0.0817996	0.043282	0.013608	0.00434964	0.0422363	0.0251874
1	snp26332-scaffold276-1140768	91039717	0.170635	0	0	0.00557219	0.094485	0.0675038	0.0881556	0.0276267	0.0118107	0.00536429	0.043251	0.0251874
1	snp26333-scaffold276-1182172	91080637	0.148278	0.00013361	0	0	0.0708052	0	0.0806129	0.0318667	0.00628871	0.0025181	0.0340975	0.0219522
1	snp26334-scaffold276-1229404	91127834	0.0317803	0.0762715	0	0.00507325	0.00507325	0	0.0985899	0.036118	0.00291273	0.0063051	0.0340727	0.0135008
1	snp26335-scaffold276-1271201	91169729	0	0.0829284	0.00194504	0.00194504	0	0	0.0669349	0.0443284	0.00637593	0.00519066	0.0272651	1.11022e-17
1	snp26336-scaffold276-1329202	91228748	0.142256	0.0212565	0.0126186	0.018935	0	0	0.0372793	0.0443017	0.00637593	0.00519066	0.0131041	1.11022e-17
1	snp26337-scaffold276-1369133	91269306	0.01236	0.0410522	0.017316	0	0.060447	0	0.0683246	0.0290474	0.00781876	0.00417601	0.0149698	0.00144283
1	snp26339-scaffold276-1439306	91339756	0	0	0	0	0	0	0.0708591	0.0160263	0.00742975	0.003787	0.0240074	0.00144283
1	snp26340-scaffold276-1480398	91381845	0.187007	0	0.00721417	0	0.0144022	0.00721417	0.0424079	0.0135749	0.00492394	0.0060683	0.0240074	0.00144283
1	snp26341-scaffold276-1532358	91434395	0.0126724	0.0178226	0	0	0.045188	0	0.0399359	0.012424	0.00146074	0.0060683	0.0128478	0.00144283
1	snp26342-scaffold276-1578688	91481515	0	0.00899966	8.95084e-05	0.0303415	0	0	0.0609849	0.0126226	0.00146074	0.0060683	0.014573	0.00144283
1	snp26343-scaffold276-1610853	91513017	0	0.0352979	0	0	0.00464897	0	0.0288588	0.0126226	1.79017e-05	0.0060683	0.0116925	1.11022e-17
1	snp26344-scaffold276-1647933	91550506	0.105245	0.000992662	0	0	0.00862561	0	0.0820233	0.00905804	0.0118812	0.0060683	0.00527102	0.00649948
1	snp26345-scaffold276-1700129	91603545	0.0263766	0	0	0	0	0	0.0892464	0.0101516	0.0118633	0.0004713	0.00527102	0.0120748
1	snp26346-scaffold276-1732684	91636703	0.278495	0	0.0593167	0	0.0130805	0.0324974	0.11586	0.00309201	0.0160446	0.0004713	0.0310684	0.0194617
1	snp26347-scaffold276-1773754	91677653	0.0361156	0.0144674	0	0.0023565	0	0.0278765	0.104934	0.00697272	0.0215267	0.0004713	0.0508409	0.0194617
1	snp26348-scaffold276-1851205	91755989	0.133068	0	0.0209061	0	0.133636	0.0369348	0.0996588	0.0206837	0.0215267	0.0004713	0.0535524	0.0194617
1	snp26349-scaffold276-1889858	91794637	0.0506154	0.0203962	0.0274106	0	0.107488	0	0.0469624	0.0232771	0.0121814	0.0004713	0.0557942	0.0129623
1	snp26350-scaffold276-1943327	91848466	0	0.068555	0	0	0.0135574	0	0.0492793	0.0203836	0.0162041	-5.20417e-19	0.0576036	0.00738696
1	snp26351-scaffold276-1973601	91878869	0.0150132	0.0129667	0.0125905	0	0.0242897	0	0.0329544	0.0203836	0.0238924	-5.20417e-19	0.0308764	0.00693756
1	snp26352-scaffold276-2023836	91929148	0.0477	0	0.0201134	0	0.00904714	0	0.0228313	0.0337003	0.0202988	-5.20417e-19	0.0221992	0.00693756
1	snp26353-scaffold276-2064331	91970638	0.0514435	0	0.0593476	0	0	0.0346878	0.0228313	0.0238144	0.0320617	0.0060259	0.0233394	0.00876734
1	snp26354-scaffold276-2099154	92006257	0	0.0869799	0.0094427	0	0.0641018	0	0.022748	0.0511701	0.0305322	0.0154652	0.0234712	0.00876734
1	snp26355-scaffold276-2132089	92037713	0	0.0191256	0.0588145	0.0301295	0.0192584	0.00914888	0.0141426	0.0857703	0.0333398	0.0154652	0.0244222	0.0151455
1	snp26356-scaffold276-2170066	92075465	0.0145966	0.149745	0.00494257	0.0471965	0.0249485	0	0.004806	0.118485	0.0275232	0.0154652	0.0308998	0.00820792
1	snp26358-scaffold276-2262816	92169270	0.00467277	0.173001	0.0341517	0	0.0138023	0.0318907	0.0135978	0.101089	0.0308846	0.0156024	0.0344447	0.00820792
1	snp26359-scaffold276-2315587	92222765	0.00476061	0.163574	0.0302646	0	0.0323882	0	0.0135978	0.113661	0.0222002	0.0176509	0.0336715	0.0251478
1	snp26360-scaffold276-2348441	92256247	0.0439589	0	0.0262497	0.000685833	0.0818261	0	0.0367677	0.0837123	0.0212117	0.00821161	0.0294576	0.0251478
1	snp26362-scaffold276-2412987	92321341	0	0.0819867	0.0153923	0.0403722	0.0153923	0.0938482	0.0988951	0.0492815	0.0143813	0.00821161	0.0336363	0.0187696
1	snp26363-scaffold276-2443453	92352187	0.130446	0	0	0	0.00387892	0	0.097943	0.0165667	0.0083284	0.00821161	0.0274964	0.0227363
1	snp26364-scaffold276-2497439	92406728	0.31531	0.000846859	0	0	0.0346958	0	0.143213	0.0165667	0.00791976	0.0129157	0.0130692	0.0278497
1	snp26365-scaffold276-2561656	92471704	0	0	0	0	0.00168871	0.0198334	0.143213	0.0139246	0.00642414	0.0048413	0.0176755	0.00908006
1	snp26366-scaffold276-2598859	92508972	0.27031	0	0.0242065	0.0242065	0.00969043	0.0255669	0.181566	0.0139246	0.011655	0.0048413	0.0168997	0.00908006
1	snp26369-scaffold276-2691363	92601625	0	0.0687761	0.00791421	0	0.0384235	0	0.155867	0.0170289	0.011655	0.0048413	0.00996053	0.00908006
1	snp26370-scaffold276-2738036	92645026	0.32221	0	0.0261544	0	0	0	0.155867	0.0170289	0.0129553	0.0048413	0.0148004	0.00511338
1	snp26371-scaffold276-2797698	92705325	0.186816	0.0163686	0	0	0	0	0.101805	0.0469975	0.00811397	-1.38778e-18	0.0128623	0.00280744
1	snp26372-scaffold276-2835226	92743100	0	0	0.00650126	0	0.0258882	0	0.141529	0.0332423	0.00653113	-1.38778e-18	0.018116	0.00349959
1	snp26373-scaffold276-2880032	92789171	0	0.149843	0	0	0	0.0140372	0.0963654	0.0461674	0.00130025	-1.38778e-18	0.018116	0.00648717
1	snp26374-scaffold276-2938522	92847638	0.198621	0	0	0	0.0646916	0.00346076	0.124482	0.0432604	0.00130025	-1.38778e-18	0.018116	0.0067501
1	snp26376-scaffold276-3016550	92926106	0.0963901	0.0646255	0	0	0	0.0149379	0.197808	0.0432604	0.0118136	-1.38778e-18	0.0129383	0.00805035
1	snp26377-scaffold276-3048277	92958284	0.327401	0.00183329	0	0	0	0.00131465	0.203047	0.0313719	0.0118136	-1.38778e-18	0.0288401	0.00604725
1	snp26378-scaffold276-3082559	92992287	0.366627	0	0.059068	0	0	0.00650126	0.167036	0.0846083	0.0129072	0.0099378	0.0159018	0.0133315
1	snp26379-scaffold276-3137571	93048352	0.0261955	0.0904007	0	0	0.0795091	0.00402167	0.1556	0.0823743	0.0129772	0.010291	0.0159018	0.0250069
1	snp26380-scaffold276-3178572	93089524	0.0185687	0.266182	0.00546776	0.049689	0	0.039882	0.112342	0.0820077	0.0155098	0.010291	0.0159018	0.0260945
1	snp26382-scaffold276-3252186	93163249	0.0392076	0.0534556	0.000350331	0.00176593	0	0.0733151	0.0964194	0.0820077	0.00454214	0.010291	0.0267561	0.0289387
1	snp26383-scaffold276-3296025	93206893	0.11111	0	0.0126631	0	0	0.00675255	0.108099	0.0639275	0.00454214	0.0124451	0.0275026	0.0281343
1	snp26384-scaffold276-3337591	93248814	0.287015	0	0.00422951	0	0.0542714	0.020722	0.116483	0.0124348	0.00344859	0.00592871	0.0305863	0.0201579
1	snp26385-scaffold276-3367486	93278855	0.0845935	0	0	0.0107706	0.0832415	0	0.116877	0.0243761	0.0140956	0.00557552	0.0335735	0.00549491
1	snp26387-scaffold276-3432545	93343407	0.0604881	0.00871839	0	0.017107	0.0154184	0	0.169219	0.0243761	0.0242758	0.00625625	0.0335735	0.00574649
1	snp26388-scaffold276-3471846	93382521	0.0411776	0.113162	0.0535855	0	0.0149363	0	0.112898	0.0243761	0.0398734	0.00625625	0.0233875	0.0113818
1	snp26389-scaffold276-3504723	93415400	0.372819	0	0.0635639	0.00340364	0	0.00801047	0.113997	0.0321765	0.0480574	0.00410213	0.00731104	0.011979
1	snp26390-scaffold276-3550380	93461177	0.00541019	0	0.0822174	0	0.00334127	0.0488986	0.101899	0.0775852	0.0480574	0.00385161	0.00739824	0.011979
1	snp26391-scaffold276-3595375	93506333	0.0900893	0.0390021	0.0409202	0	0.00285923	0.002986	0.147116	0.0549528	0.0373403	0.005561	0.00441098	0.0216213
1	snp26392-scaffold276-3626647	93537933	0	0.235762	0	0.0158544	0.0158544	0	0.0737218	0.0549528	0.0246275	0.0066358	0.00441098	0.0200192
1	snp26394-scaffold276-3719153	93631780	0.267264	0	0	0.00854697	0	0.0482116	0.0726398	0.0673825	0.00818404	0.0066358	0.00374273	0.0171767
1	snp26395-scaffold276-3752775	93665300	0.00584572	0	0	0.00877761	0	0	0.0558142	0.062149	0.00372184	0.0066358	0.00317088	0.0165795
1	snp26397-scaffold276-3865649	93779968	0	0.0621482	0	0	0	0.0346857	0.0613729	0.0162268	0.0160983	0.00481038	0.0017225	0.0262127
1	snp26398-scaffold276-3908276	93823222	0.00596137	0.0128346	0.0186092	0	0	0	0.0110877	0.0183246	0.0182238	0.00310099	0.0306829	0.0287881
1	snp26400-scaffold276-4011669	93924465	0.0277933	0.00615136	0.0618821	0.00672733	0.00861249	0.0481662	0.0207179	0.0183246	0.0206683	0.00134547	0.0496302	0.0359754
1	snp26401-scaffold276-4079486	93992504	0.0158382	0.0104886	0.0106279	0	0.144802	0.0610886	0.0232245	0.00589491	0.0245842	0.00266765	0.0696029	0.0386144
1	snp26402-scaffold276-4118256	94032161	0.0539968	0	0.0122222	0	0.0947363	0.0359367	0.0220322	0.0040766	0.0208623	0.00266765	0.075128	0.0481202
1	snp26403-scaffold276-4147461	94061178	0.0125329	0	0.0195795	0.00661091	0.0998635	0.0478807	0.0164736	0.00284633	0.0156619	0.00438702	0.0885714	0.0389153
1	snp26404-scaffold276-4201627	94115524	0	0.00374305	0	0	0.0276256	0.0475288	0.0183975	0.00074861	0.0305785	0.0142406	0.0623034	0.0370089
1	snp26405-scaffold276-4237851	94151652	0	0	0.0358797	0.0153242	0.0758295	0.00214157	0.0405234	0.00074861	0.028134	0.0277177	0.0433561	0.0298216
1	snp26406-scaffold276-4300468	94214550	0.025458	0	0.085211	0.049268	0.013462	0.0515567	0.0380168	0.00405591	0.0242181	0.0263955	0.0321905	0.0202454
1	snp26408-scaffold276-4359734	94275853	0.164626	0	0	0.0673854	0	0	0.0380168	0.0583755	0.0672373	0.0301507	0.0292442	0.0133184
1	snp26409-scaffold276-4440247	94356538	0	0.0165365	0	0	0.0440355	0	0.0498473	0.0756793	0.0614058	0.0270859	0.017728	0.0142345
1	snp26410-scaffold276-4475730	94392020	0	0.275341	0.215096	0.0187761	0.0128938	0.0128938	0.0447557	0.0756793	0.0443636	0.0172323	0.0160119	0.00392314
1	snp26412-scaffold276-4545649	94459008	0.0591526	0.086519	0.00672192	0	0.0182485	0.00672192	0.15945	0.0756793	0.0443636	0.00676468	0.0349473	0.0137997
1	snp26413-scaffold276-4575013	94488704	0	0	0	0	0.00488145	0	0.249051	0.072372	0.0443636	0.010295	0.0350879	0.0173299
1	snp26414-scaffold276-4632064	94546404	0.738096	0	0	0.0150473	0.0946773	0.0493826	0.249051	0.0173038	0.00484356	0.0100389	0.0354759	0.015839
1	snp26415-scaffold276-4684324	94598812	0.448005	0	0	0.0176514	0.0447386	0.0176514	0.23722	-3.05311e-17	0.00349918	0.0100389	0.0318262	0.0144946
1	snp26416-scaffold276-4757628	94671185	0	0	0.0174959	0.0174959	0.0148337	0.00543892	0.23722	-3.05311e-17	0.00821716	0.0147569	0.0507751	0.0144946
1	snp26417-scaffold276-4797203	94710801	0	0	0	0	0	0	0.089601	-3.05311e-17	0.00821716	0.0117474	0.0324566	0.00461806
1	snp26418-scaffold276-4832968	94746630	0	0	0.0235899	0.0235899	0.0996259	0	1.35447e-15	-3.05311e-17	0.00821716	0.00821716	0.0265601	0.00939224
1	snp26419-scaffold276-4871267	94784986	0	0	0	0	0.00308491	0	1.35447e-15	0.022534	0.022259	0.00471798	0.0235934	0.0159892
1	snp26420-scaffold276-4903534	94817298	0	0	0	0	0.0152562	0.0415223	0.00148283	0.0252135	0.0238987	0.00635775	0.0451442	0.016179
1	snp26421-scaffold276-4938369	94852352	0	0.11267	0.0877049	0	0	0.0384235	0.0119812	0.0252135	0.0191807	0.00468173	0.025219	0.016179
1	snp26422-scaffold276-4987952	94901937	0.00741413	0.0133977	0.00819884	0.00819884	0.107754	0.000949321	0.0119812	0.0482949	0.0191807	0.00468173	0.0281433	0.016179
1	snp26423-scaffold276-5022940	94936826	0.0524917	0	0	0.0152098	0	0	0.0132598	0.0734885	0.0292863	0.0147873	0.025092	0.0199997
1	snp26424-scaffold276-5058463	94972382	0	0.115407	0	0	0.0177062	0	0.0132598	0.0509545	0.0117453	0.0147873	0.0278259	0.012315
1	snp26425-scaffold276-5106872	95021206	0.00639341	0.125968	0.0505277	0.0505277	0	0.0606255	0.0339732	0.0636218	0.0101055	0.0131475	0.00682634	0.0121251
1	snp26426-scaffold276-5135518	95050007	0	0	0	0	0.0136694	0	0.0288723	0.0679563	0.0130086	0.0130086	0.00682634	0.0125111
1	snp26427-scaffold276-5223607	95138032	0.110981	0.0767338	0	0	0.00275611	0	0.0800071	0.0460858	0.0130177	0.0130086	0.0253451	0.0125111
1	snp26429-scaffold276-5292702	95206888	0.0269871	0.0216729	0.0145154	0.0145154	0	0.00192998	0.0797357	0.0208922	0.00291217	0.00290308	0.033866	0.000984576
1	snp26430-scaffold276-5357305	95272365	0.255674	0.00605437	4.54682e-05	0	0.1103	0	0.10824	0.0310202	0.00890073	0.00430062	0.0350795	0.00697314
1	snp26431-scaffold276-5389396	95304791	0.00503644	0	0	0	0.0426043	0.0029929	0.0860435	0.0312184	0.00890073	0.00430062	0.0374191	0.00697314
1	snp26432-scaffold276-5421749	95337301	0.14252	0.05064	0.0299428	0.00698772	0.0197369	0.0299428	0.101143	0.0268838	0.0120893	0.00531354	0.0435108	0.00658714
1	snp26433-scaffold276-5468529	95383758	0	0.0777247	0	0	0.0144544	0	0.0500083	0.0382574	0.0120802	0.0106854	0.0214508	0.0136509
1	snp26435-scaffold276-5579943	95495819	0.102485	0	0.0304582	0.01958	0.0304582	0	0.049001	0.069784	0.0409766	0.0118687	0.016736	0.0168584
1	snp26436-scaffold276-5632568	95548554	0	0.0629223	0	0.0268592	0	0.0353188	0.0274002	0.059656	0.0500969	0.0181559	0.0208304	0.0138652
1	snp26438-scaffold276-5712672	95629039	0	0.157633	0.144482	0.00591634	0.0190306	0.0190306	0.0274002	0.055967	0.0516953	0.0181559	0.0179863	0.0154636
1	snp26439-scaffold276-5751674	95667664	0.0345162	0	0.0755445	0.038424	0.0402087	0.0149768	0.047291	0.055967	0.051822	0.016115	0.0139211	0.0157315
1	snp26441-scaffold276-5824575	95740868	0	0.0592798	0.00799176	0	0.000234027	0.00799176	0.0539436	0.0470598	0.0698304	0.0107432	0.0139211	0.00866777
1	snp26442-scaffold276-5864964	95781116	0.201939	0	0.0310918	0.00937565	0.0101324	0.00133971	0.0569304	0.0155332	0.049025	0.00955993	0.010115	0.00772545
1	snp26444-scaffold276-5949209	95864668	0.0332626	0.0183861	0.090042	0	0	0	0.0601128	0.0186464	0.0339161	0.00187513	0.0245925	0.0057369
1	snp26446-scaffold276-6029619	95945182	0.0149342	0	0.040455	0	0	0.014319	0.0634274	0.00679042	0.0417192	0.00187513	0.0340408	0.00413855
1	snp26447-scaffold276-6062132	95977635	0.0504284	0.015566	0	0	0.112596	0.00503405	0.0662434	0.029695	0.0560974	0.00125881	0.032023	0.0214457
1	snp26448-scaffold276-6105599	96021001	0.0165726	0	0.047007	0	0.0474757	0	0.094358	0.0302374	0.038089	0.00125881	0.0544414	0.0214457
1	snp26451-scaffold276-6238530	96150890	0.216019	0.114523	0.102983	0.00629404	4.30767e-05	0.0878756	0.129798	0.0302374	0.029998	0.00125881	0.0610041	0.0185819
1	snp26452-scaffold276-6286620	96199372	0.173836	0.0210982	0	0	0.112092	0	0.125792	0.0650246	0.0309767	0.00125881	0.0548433	0.0175751
1	snp26453-scaffold276-6343157	96256578	0.192136	0	0	0	0.0328137	0	0.1338	0.0739258	0.027421	0.00125881	0.0453481	0.0175751
1	snp26455-scaffold276-6419953	96334032	0.0303943	0.189502	0.00489352	0	0.0817918	0	0.107332	0.079261	0.0202537	-6.76542e-18	0.0483439	0.00103814
1	snp26456-scaffold276-6449616	96364400	0.0566168	0.0445058	0.0292284	0	0	0	0.0885913	0.0750414	0.0265572	0.00909682	0.0259255	0.016446
1	snp26457-scaffold276-6480289	96398503	0.0836773	0.141199	0.0671465	0	0.0150218	0.00519072	0.0524878	0.0750414	0.027124	0.0119644	0.027594	0.016446
1	snp26459-scaffold276-6550428	96468493	0.080132	0	0.0315174	0.0454841	0	0.0770393	0.0464089	0.0453907	0.0282037	0.0169242	0.039914	0.0164544
1	snp26460-scaffold276-6581890	96500053	0.0116184	0	0.00283404	0.0143378	0.0411564	0	0.0350855	0.0517428	0.0440908	0.0169242	0.0468698	0.0164544
1	snp26462-scaffold276-6715025	96635667	0	0.0412489	0.010292	0.0247991	0.143392	4.18781e-05	0.0243219	0.0665184	0.0504527	0.0169242	0.0438655	0.0154162
1	snp26463-scaffold276-6747017	96667975	0	0.0762661	0.108664	0	0.0347789	0	0.00829554	0.0738624	0.0644528	0.00782738	0.0613935	8.37562e-06
1	snp26464-scaffold276-6780671	96701632	0.0298593	0.215077	0.0989559	0	0	0	0.0193313	0.0738624	0.063886	0.00495982	0.0545045	8.37562e-06
1	snp26465-scaffold276-6819557	96740850	0	0.0367201	0.101518	0	0.0876401	0	0.107531	0.0656126	0.0618276	0.0038785	0.026852	2.56739e-17
1	snp26466-scaffold276-6875327	96796651	0.0667974	0	0	0	0.00671164	0	0.110258	0.0651353	0.0400948	0.0038785	0.0211034	0.00220154
1	snp26467-scaffold276-6912234	96833737	0.440999	0	0	0.0193925	0.00512916	0	0.105867	0.0221199	0.0203036	0.0038785	0.025292	0.00220154
1	snp26470-scaffold276-7041211	96964311	0.0136361	0.0738793	0	0	0.00603632	0.0110077	0.127496	0.0169419	1.41553e-16	0.0038785	0.0246912	0.00220154
1	snp26471-scaffold276-7075584	96997367	0.00790242	0	0	0	0.0209427	0	0.114137	0.0351533	1.41553e-16	0.0077069	0.023488	0.00249352
1	snp26472-scaffold276-7110350	97032483	0.108146	0.0108304	0	0	0.0846362	0	0.0259369	0.0351533	0.00129024	0.0038284	0.0224622	0.00765684
1	snp26473-scaffold276-7141017	97063460	0	0.091057	0	0.019142	0.000695618	0.00145988	0.0254958	0.0203775	0.00162035	0.00485426	0.021585	0.0054553
1	snp26474-scaffold276-7181027	97103192	0	0	0.0064512	0	0	0.0258166	0.0298981	0.0203775	0.0030289	0.00485426	0.0173965	0.0181439
1	snp26475-scaffold276-7237791	97160578	0.0114306	0	0.00165057	0.00512929	0.00165057	0	0.0374793	0.0336738	0.00511444	0.0148847	0.00249818	0.0250582
1	snp26476-scaffold276-7269141	97192323	0.029914	0	0.00704275	0	0	0.0634428	0.0668293	0.023359	0.0102153	0.0161571	0.0159874	0.0407532
1	snp26477-scaffold276-7301972	97224929	0.146052	0.0773118	0.0104277	0.0501521	0.0101447	0.0345717	0.0668293	0.0420066	0.00892504	0.0161571	0.0159874	0.0505403
1	snp26478-scaffold276-7374042	97297053	0.14675	0.0394832	0.0255042	0.0255042	0.0681417	0.0799351	0.0645432	0.0480073	0.00859493	0.0170639	0.0156573	0.0505403
1	snp26479-scaffold276-7422057	97345083	0	0.0932382	0	0	0	0.0747517	0.0718257	0.0480073	0.012868	0.0170639	0.0242582	0.0519285
1	snp26480-scaffold276-7462385	97385326	0	0.0300031	0	0.00966327	0	0	0.0426153	0.0325449	0.0166154	0.00703349	0.0268502	0.0450142
1	snp26481-scaffold276-7492745	97415900	0.0663265	0	0.0284083	0	0.0430045	0.070384	0.0379783	0.035059	0.0416955	0.00351076	0.0136905	0.0290271
1	snp26482-scaffold276-7552428	97475609	0	0	0.0291643	0	0.0231049	0	0.0379783	0.0201298	0.0416955	0.0105075	0.0144062	0.0177007
1	snp26483-scaffold276-7602725	97526429	0.123565	0.0520538	0.150905	0.00789051	0.00234327	0	0.0448877	0.0141292	0.0416955	0.00871401	0.0145453	0.0326768
1	snp26485-scaffold276-7715356	97639340	0	0.0185921	0	0.0349839	0.00357809	0.0181196	0.0316224	0.0141292	0.0430633	0.00871401	0.0218153	0.0186
1	snp26486-scaffold276-7747380	97671039	0.0345472	0	0	0.000695618	0.000695618	0.0748806	0.0349115	0.0141292	0.0372305	0.0165576	0.0171943	0.0278695
1	snp26487-scaffold276-7780147	97704398	0	0	0.0352474	0	0.0793547	0	0.0122667	0.00371842	0.0077318	0.0149795	0.0167257	0.0347276
1	snp26488-scaffold276-7837545	97761951	0.0164453	0	0	0.0392178	0	0.0463475	0.0341161	0.00777848	0.0077318	0.00798268	0.026411	0.0355287
1	snp26489-scaffold276-7881906	97806277	0.0103409	0	0.00341162	0	0	0.0342904	0.0382993	0.00777848	0.00933749	0.00784356	0.0264128	0.0205526
1	snp26490-scaffold276-7916993	97840305	0.109247	0.0388924	0	0	0.0520045	0.0221252	0.114459	0.00989412	0.00228801	0.00784356	0.0361793	0.0205526
1	snp26491-scaffold276-7946702	97870207	0.0554631	0	0.00802843	0	0.000704997	0	0.24951	0.00989412	0.00228801	0.000422272	0.0490128	0.0241166
1	snp26492-scaffold276-7991301	97914018	0.380799	0.0105782	0	0	0.128187	0	0.247442	0.00989412	0.0156642	0.000422272	0.077343	0.0174327
1	snp26493-scaffold276-8039202	97961696	0.691702	0	0	0.00211136	0.0641674	0.0641674	0.253685	0.00211564	0.0352368	0.01289	0.0762068	0.0130076
1	snp26498-scaffold276-8201892	98127115	0	0	0.0702927	0	0.141651	0.000870708	0.267097	0.00211564	0.0350376	0.0131795	0.0774722	0.0130076
1	snp26499-scaffold276-8254250	98179763	0.140459	0	0.0978631	0.0623384	0.0463237	0	0.190938	0.00291976	0.0379359	0.0131795	0.0593758	0.0371284
1	snp26502-scaffold276-8389415	98314088	0.122527	0	0.00703195	0.00144766	0.00703195	0	0.0710967	0.00690276	0.0379359	0.0127572	0.0654711	0.0242949
1	snp26503-scaffold276-8422057	98346931	0	0.0145988	0.0144919	0	0.037705	0.120604	0.0845028	0.00690276	0.0238774	0.0127572	0.0486284	0.0241208
1	snp26505-scaffold276-8516509	98441772	0.0924976	0.019915	0	0	0.094644	0	0.056411	0.00690276	0.00430477	0.000289532	0.0393637	0.0265035
1	snp26507-scaffold276-8646227	98572302	0.0670305	0	0	0	0.0574373	0	0.073327	0.00690276	0.00848146	0.00138422	0.0398881	0.0265035
1	snp26508-scaffold276-8694040	98620412	0	0	0	0	0	0.0119136	0.073327	0.003983	0.00558308	0.00618402	0.0323471	0.00238272
1	snp26509-scaffold276-8750998	98677512	0.207107	0	0.0279154	0.00692109	0.00965432	0	0.0960965	0.0152325	0.00647626	0.00743348	0.0161806	0.00238272
1	snp26510-scaffold276-8787659	98714139	0	0	0	0.023999	0	0	0.11616	0.0401497	0.00647626	0.00743348	0.0214753	0.00281688
1	snp26511-scaffold276-8820339	98747014	0.206345	0.0761624	0.00446589	0.00624732	0.0138114	0	0.160887	0.0413896	0.00647626	0.0193155	0.0360209	0.00629576
1	snp26512-scaffold276-8854550	98781505	0.167347	0.124586	0	0	0.0839107	0.0021708	0.160953	0.0413896	0.000893178	0.0233556	0.0654513	0.00629576
1	snp26517-scaffold276-9069421	98992193	0.223638	0.00619984	0	0.05941	0.0727283	0.029308	0.160953	0.0485266	0.000893178	0.0185558	0.0719007	0.00629576
1	snp26518-scaffold276-9111920	99035096	0.207436	0	0	0.0271217	0.156806	0	0.130703	0.0332941	1.45717e-16	0.0173063	0.0722582	0.00629576
1	snp26519-scaffold276-9153817	99076818	0	0.0356846	0	0	0.0322472	0	0.0972338	0.0108352	1.45717e-16	0.0173063	0.0554761	0.0131753
1	snp26520-scaffold276-9209135	99132429	0.0550951	0	0	0	0.0155988	0	0.0525062	0.0133657	1.45717e-16	0.00542434	0.0443615	0.00731374
1	snp26521-scaffold276-9239395	99162658	0	0.0122914	0	0	0	0.0365687	0.0253808	0.0375517	1.45717e-16	-1.249e-17	0.0130003	0.00731374
1	snp26522-scaffold276-9305132	99227517	0	0.0188523	0	0	0.0171557	0	0.0438804	0.0304147	1.45717e-16	-1.249e-17	0.0065509	0.00820334
1	snp26523-scaffold276-9362834	99285824	0.0718091	0.12093	0	0	0	0	0.0344743	0.0423213	1.45717e-16	0.00168718	0.00353209	0.00820334
1	snp26524-scaffold276-9393724	99316767	0.0924976	0	0	0	0	0.00444798	0.0954347	0.0442587	0.00292374	0.00168718	0.00353209	0.000889596
1	snp26525-scaffold276-9437345	99360517	0.00806496	0.0595329	0	0.00843588	0.000504753	0	0.0954347	0.0404883	0.00292374	0.0102738	0.00182517	0.000889596
1	snp26527-scaffold276-9544293	99467982	0.304802	0.0219784	0.0146187	0	0	0	0.0815331	0.0519665	0.00292374	0.0102738	0.0148091	0.00277917
1	snp26529-scaffold276-9638582	99562945	0	0	0	0.0429329	0.00862111	0	0.0667449	0.055762	0.0100266	0.0102738	0.0148091	0.00188957
1	snp26531-scaffold276-9704860	99628721	0.00230085	0.178321	0	0	0.0649195	0.00944785	0.112728	0.0438554	0.01466	0.0156842	0.0248892	0.00188957
1	snp30205-scaffold332-1463418	99666804	0.0185569	0.0189777	0.0355142	0	0	0	0.0531753	0.0510589	0.0154582	0.0220454	0.0248892	0.00823323
1	snp30204-scaffold332-1433737	99696314	0.237981	0	0.023167	0.0354882	0.0509054	0	0.105657	0.0742067	0.0180144	0.0220123	0.0257212	0.0118842
1	snp30203-scaffold332-1402590	99727640	0.00703779	0.0579959	0.0186098	0.0318059	0	0.0317183	0.106637	0.0536064	0.0226709	0.0220123	0.0127373	0.00999462
1	snp30201-scaffold332-1306337	99824471	0.262407	0.115739	0.012781	0.0427672	0.012781	0.0182548	0.187384	0.0498109	0.0181732	0.0293756	0.0153424	0.0132303
1	snp30200-scaffold332-1252361	99879248	0.00720265	0.0753194	0.0232825	0	0	0	0.139787	0.055062	0.0135398	0.0302306	0.0389408	0.0132303
1	snp30197-scaffold332-1143124	99991803	0.42229	0	0.0130258	0.0368166	0.0130258	0.0161784	0.159447	0.0434628	0.00981786	0.0311068	0.093861	0.0096243
1	snp30196-scaffold332-1090182	100044796	0	0.0262555	0	0.0397632	0.168897	0	0.111287	0.020315	0.00726166	0.0225534	0.0913048	0.0128152
1	snp30195-scaffold332-1060414	100074221	0.105336	0	0	0.0361872	0.274601	0.0136883	0.109846	0.0199526	0.0063994	0.0287842	0.101394	0.0128152
1	snp30194-scaffold332-1014525	100120232	0.0216043	0	0	0	0	0.0342091	0.0278434	0.0211399	0.016359	0.0223919	0.11146	0.010604
1	snp30193-scaffold332-966780	100168262	0	0.0735075	0.0189712	0.0311541	0.0504482	0	0.114988	0.0207991	0.016359	0.019602	0.0776803	0.010736
1	snp30190-scaffold332-824837	100301028	0.0122766	0.00593637	0.0628237	0.0048552	0.0633522	0.00512248	0.093921	0.0207991	0.016359	0.0123645	0.028644	0.00799835
1	snp30189-scaffold332-792630	100333244	0.435724	0.0245517	0	0.0258134	0	0.000660159	0.151602	0.0458133	0.0197276	0.0185716	0.0419863	0.00115653
1	snp30188-scaffold332-742276	100383557	0	0	0	0	0.0294196	0	0.151602	0.0311118	0.0216243	0.0123408	0.034254	0.00115653
1	snp30187-scaffold332-700128	100426518	0.310007	0.125071	0.0168432	0.0310355	0.0667116	0	0.149146	0.0331699	0.0104813	0.0213871	0.0215836	0.0197737
1	snp30186-scaffold332-671107	100456140	0	0	0.0284547	0	0.0117868	0	0.118773	0.0302528	0.0152732	0.0162244	0.0218256	0.0379664
1	snp30185-scaffold332-635064	100493258	0	0.0162266	0.00710864	0.0500866	0	0.0982082	0.118773	0.0414368	0.0170687	0.0162244	0.0159417	0.0379664
1	snp30184-scaffold332-604314	100524322	0.283856	0.00996642	0.0239593	0	0.00121003	0.091624	0.0721941	0.0199288	0.0137001	0.0100173	0.00259937	0.0379664
1	snp30183-scaffold332-573164	100555616	0	0.05592	0.00897766	0	0	0	0.125771	0.0199288	0.014804	0.0107514	0.000242006	0.0379664
1	snp30182-scaffold332-539062	100590901	0.0771145	0.0175309	0	0	0	0	0.155071	0.0380193	0.0133822	0.000734096	0.00535731	0.0183248
1	snp30181-scaffold332-490100	100639859	0.267885	0	0.0339742	0.00367048	0	0	0.117948	0.0361008	0.00859037	0.000816437	0.0051153	0.00153505
1	snp30180-scaffold332-450005	100681714	0.146499	0.106679	0	0	0.0255765	0	0.169529	0.0267252	0.00679484	0.00263804	0.00926432	0.00153505
1	snp30179-scaffold332-418014	100714013	0.0982411	0.00037387	0	0.000411707	0	0.00767524	0.184603	0.023282	0.0239769	0.00263804	0.0401113	0.00158688
1	snp30178-scaffold332-364856	100768045	0.257905	0.00904201	0	0.00910799	0.0207451	0	0.131026	0.023282	0.0248469	0.00190394	0.0450588	0.00158688
1	snp30177-scaffold332-319892	100813351	0.152485	0.000315089	0.0859104	0	0.154235	0.000259167	0.101965	0.0107794	0.0248469	0.00190394	0.0399435	0.00158688
1	snp30176-scaffold332-271910	100861730	0	0	0.0383242	0	0.0247376	0	0.0984583	0.0107046	0.0370169	0.0018216	0.044187	0.0122648
1	snp30175-scaffold332-242146	100888358	0.00119427	0.0441659	0	0	0	0	0.0480283	0.0192917	0.0616339	-2.01228e-17	0.040038	0.0132244
1	snp30174-scaffold332-192743	100937562	0.0807072	0	0.0608497	0	0.0212175	0.0610649	0.0175313	0.0192287	0.0512944	-2.01228e-17	0.0161127	0.0131725
1	snp30173-scaffold332-149036	100982096	0.00575517	0.0519774	0.123085	0	0	0.00479772	0.018225	0.0192287	0.0468391	-2.01228e-17	0.0191651	0.0131725
1	snp30170-scaffold332-3715	101127467	0	0	0.034213	0	0.0346084	0	0.0379564	0.0103955	0.0468391	0.0016743	0.0191651	0.0132975
1	snp11326-scaffold1409-832959	101158803	0.00346825	0	0.0160477	0	0.0399994	0	0.021815	0.0103955	0.0377793	0.0016743	0.0210822	0.0010845
1	snp11325-scaffold1409-774510	101218259	0.0998514	0	0	0.00837148	0	0.000624793	0.0512175	0.00980106	0.0139291	0.00183579	0.0505192	0.000124959
1	snp11324-scaffold1409-732870	101261402	0	0	0.015551	0	0.0308033	0	0.0671752	0.0206334	0.00708653	0.00183579	0.060782	0.000124959
1	snp11323-scaffold1409-700104	101294374	0.152768	0.0490053	0.00383395	0.000807494	0.147185	0	0.175765	0.0249163	0.00387699	0.00300076	0.060647	0.000124959
1	snp11322-scaffold1409-671287	101323032	0.0797881	0.0541619	0	0	0.0859224	0	0.1586	0.0249163	0.0142746	0.0117241	0.0870368	2.98806e-17
1	snp11320-scaffold1409-565284	101430264	0.546419	0.0214144	0	0.00582485	0.0393243	0	0.215957	0.0249163	0.0119999	0.0166738	0.109835	0.00464884
1	snp11319-scaffold1409-535534	101459934	0.0140241	0	0.0519882	0.0519882	0.131949	0	0.21374	0.0151153	0.0130966	0.0174531	0.0803975	0.0119747
1	snp11318-scaffold1409-487559	101509394	0.286785	0	0.00417738	0.0247483	0.144792	0.0232442	0.207246	0.00892652	0.0173372	0.0216936	0.0783001	0.0176935
1	snp11316-scaffold1409-409506	101588013	0.141686	0	0.00931732	0.00470399	0	0.0366294	0.163407	0.0106049	0.0173372	0.0206481	0.0705547	0.0176935
1	snp11315-scaffold1409-331850	101666919	0.0473172	0.0232182	0.0212029	0.0212029	0.0754351	0.028594	0.167417	0.0106049	0.00693952	0.0102505	0.0581279	0.0321146
1	snp11314-scaffold1409-294370	101703926	0.327224	0.0298065	0	0.000597329	0.000597329	0	0.154364	0.0106049	0.00610404	0.00615092	0.0291695	0.0380175
1	snp11312-scaffold1409-190769	101808351	0.0340748	0	0	0	0.0698153	0.0721055	0.126026	0.0179212	0.0184369	0.00521012	0.0303923	0.0339351
1	snp11311-scaffold1409-116275	101881707	0.221516	0	0	0.00425038	0	0.0527588	0.152942	0.0223138	0.0141963	0.000969542	0.0153053	0.0282163
1	snp11310-scaffold1409-69105	101928116	0	0.0365812	0.0709814	0	0.00611392	0.0162173	0.0874974	0.0163525	0.0141963	0.00459342	0.0218912	0.0282163
1	snp16781-scaffold1758-299848	102000821	0.181896	0.0451814	0	0	0	0	0.0846329	0.0201012	0.0611367	0.00459342	0.0143962	0.0177618
1	snp16779-scaffold1758-205448	102094154	0	0	0	0.0187167	0.0335267	0	0.0640069	0.0392484	0.0611367	0.00374334	0.0143962	0.00721
1	snp16778-scaffold1758-173265	102126997	0.0197527	0.0187436	0.234702	0	0.0323406	0.0198327	0.0746624	0.0378284	0.0476997	0.00497057	0.0131735	0.00396654
1	snp16776-scaffold1758-103460	102199001	0.118386	0.095736	0	0	0	0	0.0813892	0.0287921	0.058811	0.00767265	0.0198684	0.00396654
1	snp16775-scaffold1758-67457	102235089	0.0532774	0.029481	0.00379656	0.00613613	0	0	0.119478	0.0287921	0.0798992	0.00392931	0.013163	0.00396654
1	snp16774-scaffold1758-31204	102271504	0.21553	0	0.0555564	0.0135104	0.0334745	0	0.115527	0.0516924	0.0336592	0.00392931	0.0066949	2.28983e-17
1	snp25884-scaffold2670-35572	102348949	0.190442	0	0.105441	0	0	0	0.11977	0.0401023	0.0533045	0.00392931	0.0066949	2.28983e-17
1	snp25883-scaffold2670-951	102383202	0	0.133245	0.00350179	0	0	0	0.109114	0.0402923	0.0525452	0.00270208	0.0066949	2.28983e-17
1	snp22508-scaffold2228-101845	102406875	0.139599	0.0377854	0.0982269	0	0	0	0.13056	0.0402923	0.0439486	0.0017032	0.0025147	0.0025147
1	snp22507-scaffold2228-69650	102438647	0	0.0304312	0	0	0	0	0.159083	0.0402923	0.0249188	0.00397736	0.0045731	0.00747452
1	snp22505-scaffold2228-5143	102502329	0.322761	0	0.0125735	0.00851599	0.0125735	0.0125735	0.265188	0.0137854	0.0267451	0.00397736	0.00971006	0.00747452
1	snp23565-scaffold2379-3969	102511410	0.333056	0	0.010292	0.0113708	0.010292	0.0247991	0.237269	0.0117209	0.0475433	0.00397736	0.0142272	0.00801922
1	snp23567-scaffold2379-87684	102596427	0.530526	0.000710237	0.012633	0	0.0256848	0	0.398305	0.0110141	0.0475433	0.00894388	0.0241658	0.0129857
1	snp23568-scaffold2379-119877	102628197	0	0.027463	0.202218	0	0.0225859	0.00272352	0.351208	0.0110141	0.0450286	0.0149092	0.0426811	0.0232805
1	snp23569-scaffold2379-162517	102670541	0.805181	0.0268973	0	0.0248326	0.049693	0.0248326	0.288523	0.0110141	0.0510204	0.0184207	0.0704783	0.0292536
1	snp23570-scaffold2379-194474	102704050	0.0872746	0	0	0.0383428	0.10515	0.0640471	0.182418	0.0108721	0.0699798	0.0184207	0.098705	0.0303829
1	snp23571-scaffold2379-225265	102734071	0.0196345	0	0.0402511	0.0289279	0.149278	0.0546646	0.182418	0.00537946	0.0295362	0.0184207	0.103018	0.032383
1	snp6995-scaffold1257-1393664	102775513	0	0	0.10743	0	0.166818	0.00564682	0.0213818	-3.46945e-17	0.0295362	0.0135577	0.101111	0.0395497
1	snp6992-scaffold1257-1260144	102914830	0	0	0	0	0.0441521	0.0127241	0.0247785	-3.46945e-17	0.0308883	0.00724119	0.0800806	0.0267403
1	snp6991-scaffold1257-1213780	102961151	0	0	0	0.000517668	0.0401551	0.060666	0.0208516	-3.46945e-17	0.0232652	0.0129283	0.050225	0.0158074
1	snp6989-scaffold1257-1143579	103031955	0.104258	0	0.00676038	0.00676038	0	0	0.0663536	0.00888674	0.00177925	0.0133333	0.0204962	0.014678
1	snp6988-scaffold1257-1110728	103064615	0	0	0.00213585	0.0573636	0	0	0.0860982	0.00935266	0.00177925	0.0468051	0.0116657	0.014699
1	snp6986-scaffold1257-965636	103210348	0.22751	0.0444337	0	0.00202466	0.0181736	0	0.119883	0.00935266	0.00984095	0.0579574	0.0247269	0.00256584
1	snp6985-scaffold1257-924855	103251204	0.0987229	0.00232961	0	0.167359	0	0.0128292	0.124376	0.00935266	0.0195795	0.0664801	0.0464257	0.00256584
1	snp6984-scaffold1257-887594	103288622	0.168922	0	0.0403085	0.0562796	0.105461	0	0.136286	0.0171602	0.0351295	0.0550074	0.0464257	0.00256584
1	snp6983-scaffold1257-812176	103365266	0.126725	0	0.0554532	0.0493737	0.108494	0	0.109112	0.00827342	0.0351295	0.0546025	0.042791	0.00489652
1	snp6982-scaffold1257-770177	103407578	0.0595482	0.0390375	0.0798856	0	0	0	0.0893671	0.008992	0.0351295	0.02505	0.042791	0.00233068
1	snp6980-scaffold1257-696291	103481744	0.0916404	0	0	0	0	0.0116534	0.0949501	0.008992	0.0313685	0.0282078	0.0228905	0.00233068
1	snp6979-scaffold1257-667055	103511161	0	0.00592249	0	0.0195966	0	0	0.0696051	0.0193731	0.0371958	0.018333	0.00559241	0.00233068
1	snp6978-scaffold1257-637290	103541182	0.196837	0	0.0215037	0.0720686	0.00595853	0	0.195508	0.0115656	0.0212186	0.0212495	0.013317	0.00524712
1	snp6977-scaffold1257-581704	103597133	0	0.0519055	0.0845895	0	0.0220035	0	0.183477	0.0141506	0.0387286	0.0213262	0.013317	0.00452193
1	snp6975-scaffold1257-492684	103686776	0.689065	0	0	0.0145822	0.0386232	0.0145822	0.204084	0.0129661	0.0650316	0.0231481	0.0198758	0.0138651
1	snp6974-scaffold1257-459805	103720320	0.0314841	0.0129248	0.0875498	0.000383809	0	0.00802743	0.17885	0.0129661	0.0639529	0.00873434	0.0186841	0.0138651
1	snp6973-scaffold1257-422119	103757884	0.103032	0	0.131515	0.0287057	0.0327939	0.0467157	0.190679	0.00258496	0.0496232	0.00873434	0.0215047	0.0165848
1	snp6972-scaffold1257-382661	103797417	0.0706684	0	0.0161102	0	0	0	0.0528657	0.0233044	0.0496232	0.0058179	0.0241813	0.0178106
1	snp6971-scaffold1257-339758	103840358	0.0591441	0	0.0129409	0	0.0361062	0.0135988	0.0479616	0.0207194	0.0382615	0.00979306	0.0329762	0.0182756
1	snp6970-scaffold1257-270846	103907080	0	0.103597	0	0	0.0520065	0.020711	0.139143	0.0226192	0.0167998	0.00405192	0.0264174	0.00893248
1	snp6969-scaffold1257-224382	103949426	0.00696351	0	0.0307413	0.0202596	0.0439742	0.0103526	0.251392	0.0252582	0.0230631	0.00405192	0.0264174	0.00928232
1	snp6968-scaffold1257-195716	103978096	0.558941	0.00949896	0.0242065	0	0	0	0.243599	0.0431243	0.0204749	0.00783774	0.0191961	0.00656256
1	snp6967-scaffold1257-142879	104031689	0.631911	0.0131951	0.0474268	0	0	0.00174921	0.251101	0.0307873	0.031701	0.016879	0.00879484	0.00242036
1	snp6966-scaffold1257-90626	104084415	0.0201814	0.0893304	0	0.0189291	0	0	0.266014	0.0307873	0.0255528	0.0201214	7.91034e-17	0.000349842
1	snp6965-scaffold1257-239	104174819	0.0375062	0.0419121	0.0561306	0.0452065	0	0	0.154226	0.0672401	0.0227889	0.0221988	7.91034e-17	0.000349842
1	snp46637-scaffold65-82482	104194527	0.0815328	0	0	0.0364714	0	0	0.0634325	0.0646011	0.0133035	0.0342176	7.91034e-17	2.03396e-17
1	snp46639-scaffold65-169122	104282227	0	0.191763	0.0103871	0.0103871	0	0	0.0737631	0.046735	0.0133035	0.0325671	0.00431422	2.03396e-17
1	snp46640-scaffold65-246768	104363114	0.177942	0	0	0.0600938	0	0	0.100046	0.0519508	0.00207742	0.0235258	0.00519971	0.00197979
1	snp46642-scaffold65-317002	104433873	0.0718344	0	0	0.0106768	0.0215711	0	0.0837397	0.0611043	0.0041445	0.0341163	0.00905943	0.00362437
1	snp46643-scaffold65-346972	104464724	0.168922	0.0679909	0	0	0.00442747	0.00989895	0.1104	0.024585	0.00206708	0.0320389	0.0132132	0.00362437
1	snp46644-scaffold65-387565	104506880	0	0.0457676	0.0103354	0.0894239	0.0192986	0.0082229	0.0930134	0.024585	0.00206708	0.0200201	0.0132132	0.00362437
1	snp46645-scaffold65-421084	104541227	0.1333	0.00916672	0	0	0.0207686	0	0.0831309	0.024585	0.00206708	0.0289295	0.00889893	0.0216478
1	snp46647-scaffold65-503925	104625649	0.0910105	0	0	0	0	0	0.0572738	0.0109869	0.0093837	0.0289474	0.0134879	0.019668
1	snp46648-scaffold65-534865	104657445	0.022422	0	0	0.0552236	0	0.0901173	0.0572738	0.00183334	0.0373324	0.0112643	0.0207389	0.0291342
1	snp46650-scaffold65-605003	104729519	0.0396364	0	0.0365831	8.95084e-05	0.0273721	0	0.078497	-3.95517e-17	0.0373324	0.0112643	0.0239485	0.0291342
1	snp46651-scaffold65-638709	104762695	0	0	0.150079	0.00100821	0.0555536	0.0555536	0.105121	0.00251442	0.060745	0.0112643	0.0239485	0.0291342
1	snp46652-scaffold65-692363	104816054	0.239416	0	0	0	0.0368166	0	0.100637	0.00251442	0.060745	0.000219544	0.0239485	0.0111107
1	snp46653-scaffold65-722627	104846356	0.224131	0.0125721	0.117063	0	0	0	0.0927094	0.00251442	0.0537159	0.000201642	0.018474	0.0111107
1	snp46654-scaffold65-759307	104883307	0	0	0	0	0	0	0.0927094	0.0128032	0.026705	0.000613646	0.00736332	2.08167e-17
1	snp46655-scaffold65-824631	104949346	0	0	0.00143727	0	0	0	0.0448262	0.0128032	0.026705	0.00755091	0.00160623	2.08167e-17
1	snp46656-scaffold65-870394	104992357	0	0.051444	0.0150247	0.00306823	0	0	1.23235e-15	0.0176995	0.00329239	0.0105516	0.00160623	0.00300066
1	snp46657-scaffold65-910332	105032148	0	0	0	0.0346863	0.00803117	0	0.00114096	0.0176995	0.00931493	0.0124936	0.00532229	0.00926596
1	snp46658-scaffold65-938963	105061926	0	0.0370536	0	0.0150033	0	0.0150033	0.131127	0.0210314	0.00902748	0.0148296	0.0124231	0.0163667
1	snp46659-scaffold65-980926	105104219	0.00570481	0	0.0301127	0.00971035	0.0185803	0.0313265	0.131903	0.0142323	0.00602254	0.022468	0.0206751	0.0215958
1	snp46660-scaffold65-1021250	105142233	0.649928	0.0166595	0	0.0116799	0.0355038	0.0355038	0.170496	0.0219666	0.00865642	0.0155308	0.0319916	0.032997
1	snp46661-scaffold65-1052281	105174395	0.00388229	0.0174482	0	0.0412603	0.0412603	0.0261455	0.218881	0.0145559	0.00865642	0.0262303	0.0319916	0.0299964
1	snp46662-scaffold65-1104569	105228824	0.192967	0.0386717	0.0131694	0	0.0646138	0.0570061	0.238895	0.0274151	0.00263388	0.0242882	0.0282756	0.0237311
1	snp46663-scaffold65-1136704	105261309	0.241924	0	0	0.0685009	0	0	0.152714	0.0240832	0.00263388	0.0241659	0.0211748	0.018844
1	snp46664-scaffold65-1190831	105316062	0.105772	0.0642963	0	0	0	0	0.267371	0.02636	0.00263388	0.0159139	0.0136355	0.0229603
1	snp46665-scaffold65-1241569	105366890	0.219024	0	0	0.0110684	0	0.0110684	0.228777	0.0186256	1.75901e-16	0.0174949	0.00184216	0.0115591
1	snp46666-scaffold65-1273194	105397781	0.577167	0.0288319	0	0	0.00356348	0.046727	0.180393	0.0186256	0.000374994	0.00397317	0.0101336	0.013398
1	snp46667-scaffold65-1302019	105426693	0	0	0	0.00790514	0.0056473	0	0.167591	0.00576638	0.00379135	0.00397317	0.0101336	0.0410554
1	snp46668-scaffold65-1334803	105460252	0	0	0.00187497	0.000892306	0.0414572	0.00919478	0.182462	0.00576638	0.00379135	0.00488473	0.0132588	0.0388418
1	snp46669-scaffold65-1379728	105505585	0.0417659	0	0.0170818	0	0	0.138287	0.0784909	0.00322282	0.024641	0.00488473	0.0125461	0.0294964
1	snp46670-scaffold65-1409389	105536059	0.293378	0	0	0.0156262	0.0156262	0	0.109735	0.00385449	0.0247275	0.0033037	0.0133251	0.0314048
1	snp46671-scaffold65-1440025	105567394	0.0573106	0.0161141	0.104248	0	0	0	0.121522	0.00801523	0.0243525	0.00312524	0.00503365	0.0349561
1	snp46672-scaffold65-1476025	105603353	0.156218	0.00315834	0.000432678	0	0.00954205	0.00954205	0.113169	0.0173642	0.020954	0.00312524	0.00503365	0.00731659
1	snp46673-scaffold65-1524596	105651929	0.0589371	0.0208037	0	0	0	0.0269514	0.0544931	0.0173642	0.020954	0.00271148	0.00203608	0.00731659
1	snp46674-scaffold65-1559355	105686857	0	0.0467451	8.95084e-05	0	0	8.95084e-05	0.04331	0.0250354	0.0016878	0.00271148	0.00203608	0.00731659
1	snp46675-scaffold65-1592154	105719654	0	0	0	0.0135574	0.000638345	0	0.0903366	0.0390618	0.00160126	0.00297407	0.00244435	0.00540818
1	snp46677-scaffold65-1704757	105833234	0.00139483	0.0544698	0.00791679	0	0	0	0.096951	0.0349011	0.00317729	0.00297407	0.00617835	0.00585172
1	snp46678-scaffold65-1734425	105863923	0.391351	0.0732906	0	0.00131293	0.0115834	0	0.148184	0.0347771	0.00315939	0.00297407	0.00617835	0.00583382
1	snp46679-scaffold65-1781430	105911149	0.0920092	0	0.00788017	0	0.01867	0.0291691	0.148184	0.0347771	0.02028	0.000262586	0.00605068	0.0177767
1	snp46680-scaffold65-1822178	105951889	0.256166	0.0461253	0	0	0	0	0.177056	0.0238832	0.0420563	0.00523843	0.0347859	0.0177767
1	snp46681-scaffold65-1892737	106022939	0	0	0.0856032	0	0	0.0597146	0.098786	0.0172157	0.0504705	0.00497584	0.0871972	0.0177767
1	snp46682-scaffold65-1922506	106052776	0.145755	0	0.116798	0.0248792	0.143676	0	0.0810112	0.0229102	0.0523248	0.0114515	0.0875522	0.0119429
1	snp46683-scaffold65-1960743	106092130	0	0.0399531	0.0420712	0	0.27364	0	0.0631146	0.0136852	0.0619812	0.0265801	0.0962207	0.0123857
1	snp46684-scaffold65-2021692	106152767	0.00313476	0.0284728	0.0171514	0.0323784	0.0204451	0	0.100728	0.0456012	0.0577224	0.0284872	0.0981278	0.000442788
1	snp46685-scaffold65-2083912	106215615	0.166683	0	0.048282	0.075643	0.0433424	0.00221394	0.108305	0.0564219	0.046407	0.0235114	0.0693926	0.00879387
1	snp46686-scaffold65-2131347	106262905	0.188068	0.15958	0.0643094	0.00953563	0.00953563	0	0.181736	0.0818948	0.0515016	0.0235114	0.0316135	0.00879387
1	snp46687-scaffold65-2222418	106353642	0.183639	0.0541034	0.060221	0	0	0.0417554	0.230077	0.115638	0.0490485	0.0170357	0.0275245	0.00879387
1	snp46688-scaffold65-2255932	106386582	0.367156	0.167318	0.0675443	0	0.0847443	0	0.198966	0.115638	0.0393921	0.00335881	0.018856	0.00835108
1	snp46689-scaffold65-2302839	106428791	0.244838	0.197188	0.00488598	0	0	0	0.163578	0.0837219	0.0265303	0.00290338	0.0169489	0.00835108
1	snp46690-scaffold65-2347264	106473867	0.0111296	0	0	0.00725844	0	0	0.133567	0.0733492	0.0144861	0.00290338	0.0169489	0.0175308
1	snp46691-scaffold65-2383588	106510389	0.0111296	0	0	0.00725844	0	0	0.0625833	0.0398856	0.00126646	0.00290338	6.93889e-17	0.0175308
1	snp46692-scaffold65-2418283	106545939	0.0335803	0.00223982	0	0	0	0.087654	0.0207579	0.000447964	0.00028926	0.00290338	0.000466578	0.0326361
1	snp46693-scaffold65-2451428	106579125	0.012239	0	0.0014463	0	0	0	0.022139	0.0512498	0.00760998	0.00145169	0.000466578	0.0326361
1	snp46694-scaffold65-2486815	106614545	0.035711	0	0	0	0.00233289	0.0755266	0.0424343	0.0604511	0.00821017	-2.35922e-17	0.00506814	0.0396956
1	snp46695-scaffold65-2535408	106663143	0.0180351	0.254009	0.0366036	0	0	0	0.0357182	0.0613836	0.0378008	0.00357552	0.00630716	0.0428082
1	snp46697-scaffold65-2627738	106757128	0.112606	0.0460069	0.00300096	0	0.0230078	0.0352972	0.0332704	0.0730709	0.0454222	0.0066828	0.00630716	0.0585328
1	snp46698-scaffold65-2680572	106810226	0	0.00690202	0.147953	0.0178776	0.00619511	0.103217	0.0607696	0.0730709	0.0454222	0.0066828	0.00584058	0.0461287
1	snp46699-scaffold65-2734128	106864269	0	0.0584366	0.0395536	0.0155364	0	0.078623	0.0571626	0.0222691	0.0381015	0.0066828	0.00584058	0.0461287
1	snp46700-scaffold65-2777729	106906535	0.173207	0	0	0	0	0.0135065	0.0346414	0.0130677	0.0442212	0.0066828	0.00123902	0.0419842
1	snp46701-scaffold65-2815397	106944294	0	0	0	0	0	0	0.0346414	0.0136193	0.0146306	0.00310728	7.00828e-17	0.0213408
1	snp46702-scaffold65-2862743	106991771	0	0	0.0335994	0	0	0.0145743	0.0346414	0.00767077	0.0307369	0.00565504	0.0092768	0.014893
1	snp46703-scaffold65-2892597	107021477	0	0.00965995	0	0	0	0	0.0324262	0.00767077	0.0462155	0.0150181	0.0092768	0.0144467
[truncated: 43,298 more rows]
