# Supplementary material for: Genome-Wide Characterization of Selection Signatures and Runs of Homozygosity in Ugandan Goat Breeds
Source: Front Genet. 2018 Aug 14;9:318. doi: 10.3389/fgene.2018.00318 (PMC6102322; doi:10.3389/fgene.2018.00318)
Supplement: Supplementary file 2 [file Table_2.xlsx]

## Sheet: BOER
Table S2 Genomic regions under selection as detected by the FST
Regions	CHI	Start_Position (Mb)	End_position (Mb)	Size (Mb)	Peak_sFST	Ave. FST	Genes
1	1	82.929	83.257	0.328	0.503	0.503104	PARL, MAP6D1, YEATS2, KLHL24, KLHL6, LOC108636351, LOC102187268.
2	2	20.956	21.465	0.509		0.469592	-
3	2	69.38	69.56	0.18	0.489	0.489072	-
4	3	3.263	3.426	0.163	0.532	0.532229	ESPNL, KLHL30, SCLY, UBE2F, RAMP1, LOC102173359
5	5	49.555	49.828	0.273	0.49	0.490264	AVPR1A, LOC102185154
6	6	80.961	81.184	0.223	0.502	0.501465	-
7	6	109.642	109.807	0.165	0.529	0.528732	-
8	8	40.767	41.015	0.248	0.506	0.506348	RFX3
9	8	43.025	43.6	0.575	0.532	0.443074	DMRT2, DMRT1, DMRT3, KANK1, LOC102183789
10	8	76.157	76.393	0.236	0.566	0.471393	FRMD3, TRNAC-ACA
11	10	65.726	66.062	0.336	0.539	0.519644	EHD4, SPTBN5, MAPKBP1, MGA, LOC102175216, LOC102175487, LOC102171713, LOC102174941, LOC102174665, LOC102174399
12	11	16.3001	16.5092	0.209189	0.492	0.492259	-
13	11	37.76	38.57	0.81	0.668	0.566425	CCDC88A, PNPT1, CFAP36, PPP4R3B, EFEMP1, MIR217, MIR216B, CCDC85A, LOC108637143, LOC106502619, LOC102190423
14	11	51.8836	52.071	0.18741	0.549	0.518556	-
15	12	50.4516	51.3791	0.92751	0.667	0.528021	XPO4, PSPC1, LOC102172912, ZMYM5, ZMYM2, GJA3, GJB2, LOC108637298, GJB6, LOC102170989, CRYL1, IFT88, EEF1AKMT1, LATS2, LOC102170436, SAP18, SKA3, TRNAE-UUC, MRPL57, ZDHHC20, LOC106502707, MICU2, FGF9
16	12	60.1702	60.7105	0.540343	0.754	0.543885	MAB21L1, NBEA, LOC102175490, LOC102178917
17	13	40.2276	40.4969	0.269356	0.509	0.508956	PAX1
18	13	41.9434	42.0857	0.14228	0.572	0.572337	APMAP, ACSS1, VSX1, LOC108637352, ENTTPD6
19	14	17.163	17.7215	0.558442	0.563	0.48736	VPS13B, LOC108637517, TRNAC-GCA, TRNAS-GGA
20	14	35.635	36.0193	0.384365	0.604	0.492382	EXT1, SAMD12
21	14	49.7046	49.8295	0.124965	0.51	0.510234	C14H8orf34, PREX2
22	14	56.6947	57.0089	0.314183	0.591	0.507186	TOX, TRNAC-GCA
23	14	60.0207	60.2358	0.215047	0.532	0.532643	MRPL15, LYPLA1, TCEA, RGS20, ATP6V1H
24	18	36.598	37.092	0.494	0.648	0.530498	RANBP10, NUTF2, TSNAXIP1, CENPT, THAP11, NRN1L, EDC4, TRNAS-AGA, PSKH1, LCAT, SLC12A4, PSMB10, DPEP3, DDX28, DUS2, DPEP2, NFATC3, SLC7A6, ESRP2, PLA2G15, PRMT7, SLC7AOS, SMPD3, LOC106503098, LOC102172090, LOC108637978, LOC102169124, LOC108637977
25	20	29.6028	29.768	0.165153	0.53	0.530287	-
26	21	44.774	45.0063	0.232327	0.516	0.440657	FAM177A1, PPP2R3C, KIAA0391, LOC108638517, PSMA6, LOC108638466
27	24	33.7887	34.0424	0.25369	0.606	0.586547	RBBP8
28	27	4.40239	4.57061	0.168212	0.52	0.520439	-
29	29	42.3861	42.6827	0.296596	0.487	0.408852	ATL3, RTN3, C29H11orf95, C29H11orf84, MARK2, RCOR2, NAA40

## Sheet: KARAMOJONG
Table S2 Genomic regions under selection as detected by the FST
Regions	CHI	Start_Position (Mb)	End_position (Mb)	size (Mb)	Ave. FST	Genes
1	1	20.6798	20.8609	0.181092	0.115047	NRIP1, LOC108636217
2	1	42.4029	42.5877	0.184805	0.123213	CLDND1, LOC102190992, LOC102190734, LOC102174067, LOC102191272, LOC108636225, LOC102168202, LOC102191555, LOC102174337
3	1	92.0063	92.3213	0.315084	0.0963446	NAALADL2
4	1	106.216	106.474	0.258252	0.0963649	PPM1L, ARL14, KPNA4, LOC108636207, LOC106502251
5	1	108.617	108.854	0.23775	0.124823	RSRC1, LOC102177664
6	2	46.0257	46.2955	0.269805	0.110111	ALS2CR12, CASP8, CFLAR, NDUFB3, FAM126B, TRAK2, LOC102170560, LOC102172107, LOC102171826, LOC108633325
7	3	25.5716	25.8539	0.282338	0.114008	C3H1orf185, RNF11, TRNAY-GUA, TTC39A, EPS15, LOC102190371
8	3	45.5192	45.7283	0.209093	0.130708	LRRC7
9	3	99.7664	100.01	0.243848	0.129377	CA14, C3H1orf54, MRPS21, APH1A, CIART, PRPF3, RPRD2, TARS2, ECM1, LOC102175540, LOC102175259, LOC102186647
10	4	8.56668	8.9028	0.336115	0.109426	EZH2, CUL1, LOC102189097
11	4	67.6269	67.7733	0.146325	0.115534	-
12	4	73.2768	73.4888	0.212035	0.117908	ATXN7L1
13	4	89.8009	90.017	0.216132	0.113669	CDCA7L, DNAH11
14	5	21.5955	21.9856	0.390102	0.0958798	BTG, LOC102177307
15	5	27.6433	28.0807	0.437484	0.101786	SLC4A8, ACVRL1, FIGNL2,ANKRD33, SCN8A, TRNAE-UUC, LOC102186559
16	5	68.7865	69.0055	0.218946	0.112459	RIC8B, TMEM263, MTERF2, CRY1, LOC102173642
17	6	4.23138	4.39627	0.164892	0.11775	QRFPR, LOC108636256, LOC106502167
18	6	86.7881	87.0264	0.238343	0.10001	MOB1B, DCK, SLC4A4
19	6	117.277	117.571	0.294055	0.111284	DGKQ, CPLX1, PCGF3, MFSD7, ATP5I, PDE6B, LOC106502243, LOC102168813, LOC106502244
20	7	2.07317	2.34621	0.273046	0.0991837	PJA2, LOC102181949
21	7	37.1673	37.4736	0.306337	0.113503	GABRA6, GABRB2, TRNAS-GGA,
22	7	47.6242	47.8561	0.231831	0.125934	FAT2, TRNAC-GCA, SLC36A2, LOC102191423, LOC102174838
23	7	58.3904	58.9005	0.510115	0.0917017	TRNAC-GCA, HARS, DND1, ZMAT2, IK, CD14, WDR55, NDUFA2, SLC35A4, TMCO6, SRA1, APBB3, LOC102175120, LOC102185742, LOC102186304, LOC102186588, LOC102186864, LOC102187401, LOC102187678, LOC108635357, LOC102186392, LOC102180589, LOC102181119
24	7	59.0286	59.3414	0.312781	0.10903	PFDN1, CYSTM1, IGIP, NRG2, PURA, LOC106502354, LOC108636425, LOC102172709
25	8	26.7856	27.0873	0.301672	0.109981	CNTLN
26	8	33.7128	34.1398	0.427013	0.102904	LOC102173935
27	9	1.93606	2.26169	0.325631	0.0930554	COL12A1, TMEM30A, FILIP1, LOC102188675
28	9	13.1072	13.2646	0.157456	0.103075	HDDC2, TPD52L1, LOC102184061
29	10	14.3707	14.5346	0.163949	0.113188	SPTLC2, ISM2, VIPAS39, AHSA1, NOXRED1, TMED8, SAMD15, LOC108636922
30	10	35.9298	36.1476	0.217823	0.111812	SAMD4, TRNAS-GGA
31	10	59.4075	59.6546	0.247097	0.100243	NIN, SAV1, ATL1, MAP4K5
32	11	40.1431	40.3029	0.159768	0.114908	LOC102176970
33	11	43.8458	44.1529	0.187925	0.0887155	SEPT10, SOWAHC, SH3RF3
34	11	66.6587	66.9549	0.296272	0.0883926	APLF, PROKR1, TRNAR-UCU, ARHGAP25, BMP10
35	12	9.04143	9.21299	0.171565	0.111838	TMTC4, GGACT, PCCA
36	12	49.4301	49.8379	0.407818	0.0897117	-
37	12	62.631	62.8786	0.247639	0.0909159	TRPC4
38	13	1.8515	1.9577	0.106192	0.112543	PLCB4
39	13	7.17416	7.45206	0.277901	0.0858791	NDUFAF5, SEL1L2, MACROD2, LOC102186409,
40	13	56.1309	56.4622	0.331333	0.0865739	PHACTR3, EDN3, ZNF831
41	13	59.0929	59.3472	0.254344	0.112666	SDCBP2, SNPH, RAD21L1, TMEM74B, PSMF1, C13H20orf202, LOC102173205
42	14	14.4625	14.9265	0.464065	0.112753	CPQ, SDC2, TRNAC-GCA, LOC108637514, LOC108637513
43	14	35.1728	35.5582	0.385412	0.111849	MED30
44	14	40.0207	40.296	0.275269	0.0986565	IL7, ZC2HC1A, PKIA, LOC108637526
45	15	9.84347	9.98931	0.145842	0.117241	-
46	15	21.3184	21.5328	0.21441	0.0955058	MPPED2
47	15	47.8316	48.0422	0.210579	0.101875	SERGEF, SAAL1, TPH1, ZNF202
48	16	40.5936	41.2147	0.621109	0.118301	MASP2, TARDBP, C16H1orf127, DISP3, MTOR, UBIAD1, ANGPTL7, EXOSC10, SRM, LOC106502956
49	17	8.1487	8.34272	0.194027	0.111227	ACADS, UNC119B, MLEC, CABP1, POP5, RNF10, COQ5, DYNLL1
50	18	12.0493	12.213	0.163665	0.116099	ATP2C2, TLDC1, COTL1, LOC108637956
51	18	56.8452	57.0706	0.225385	0.11653	TEAD2, DKKL1, RCN3, FCGRT, MIR150, RPL13A, RPS11, PRRG2, NOSIP, PRR12, CCDC155, PTH2, PIH1D1, ALDH16A1, SLC17A7, GFY, RRAS, SCAF1, IRF3, FLT3LG
52	19	50.0386	50.2779	0.239314	0.106131	CCDC57, FASN, DUS1L, GPS1, RFNG, RAC3, LRRC45, ASPSCR1, LOC106503208, LOC106503223, LOC102178856, LOC102190167, LOC102191238
53	19	50.4883	50.7381	0.249799	0.113624	HGS, ARL16, MRPL12, NPLOC4, TSPAN10, PDE6G, CCDC137, OXLD1, FAAP100, ACTG1, FSCN2, BAHCC1, LOC106503235
54	20	2.99038	3.21276	0.22238	0.126588	RANBP17, LOC106503304
55	20	13.992	14.2505	0.258459	0.109182	PPWD1, CENPK, ADAMTS6
56	20	15.8001	16.1403	0.340194	0.102845	-
57	20	49.6299	50.1995	0.569583	0.101334	-
58	22	0.031206	0.194875	0.163669	0.163447	MRPS24, LOC102168308, LOC102191467
59	22	2.21837	2.6849	0.466535	0.0851645	CMC1, AZI2, LOC102173790
60	22	40.4465	40.8722	0.425705	0.107123	FHIT
61	22	46.279	46.6391	0.360125	0.103527	CACNA2D3
62	23	0.000918	0.331817	0.330899	0.100922	DUSP22, IRF4, EXOC2, LOC102180551
63	23	4.73932	5.01742	0.278102	0.124567	TRNAC-ACA, PAK1IP1, MAK, GCM2, C23H6orf52, LOC102178029, LOC106503512, LOC100861326, LOC102189081
64	25	12.8623	13.1406	0.278332	0.108183	MKL2, TRNAC-GCA, TRNAT-CGU, MIR193A, TRNAE-UUC, LOC102171119
65	25	25.8569	26.384	0.52702	0.119049	ATP2A1, SH2B1, TUFM, ATXN2L, CLN3, APOBR, IL27, NUPR1, SGF29, CORO1A, SLX1A, BOLA2B, TRNAG-CCC, GDPD3, PPP4C, MAPK3, TBX6, YPEL3, ALDOA, DOC2A, FAM57B, HIRIP3, C25H16orf92, TAOK2, INO80E, TMEM219, SEZ6L2, ASPHD1, KCTD13, MVP, CDIPT, KIF22, MAZ, PAGR1, PRRT2, ZG16, LOC102182187, LOC108633239, LOC106503592, LOC102183750, LOC108633852, LOC108633851, LOC108633909
66	28	2.65725	2.77388	0.116638	0.138351	WDFY4, ARHGAP22
67	28	5.04731	5.3781	0.33079	0.0857518	GRID1
68	28	19.2422	19.4428	0.20062	0.128481	PPA1, TYSND1, SAR1A, AIFM2, COL13A1, LOC108634144, LOC102191766, LOC102179635
69	28	37.7354	37.9256	0.190229	0.113001	-

## Sheet: KIGEZI
Table S2 Genomic regions under selection as detected by the FST
Regions	CHI	start_Mb	end_Mb	size_Mb	Ave. FST	Genes
1	1	0.693125	0.959496	0.266371	0.089486	IL10RB, IFNAR2, OLIG1, LOC102175329
2	1	14.7888	15.2817	0.492923	0.0962911	-
3	1	19.5332	19.9153	0.382192	0.0942986	USP25, LOC102176916
4	1	36.2995	36.5658	0.26624	0.0881714	EPHA3,
5	1	69.6753	69.8576	0.182333	0.107156	SNX4, OSBPL11
6	1	71.3375	71.5553	0.217838	0.0967152	DLG1
7	1	118.196	118.456	0.259756	0.111542	WWTR1, TM4SF4, TMSF1, TMSF18
8	1	136.553	136.776	0.222813	0.111078	ACAD11, ACKR4, DNAJC13
9	2	7.13053	7.45505	0.324518	0.110668	MYOM3, IL22RA1, IFNLR1, GRHL3, STPG1, NIPAL3, LOC108637167
10	2	73.0013	73.2516	0.250215	0.0972165	MGAT5
11	2	87.5914	87.925	0.333582	0.105187	TRNAC-GCA, LOC102171744
12	3	37.7574	38.0631	0.305678	0.0871439	DOCK1, USP1, ANGPTL3, LOC102186452
13	4	39.4536	39.8738	0.420124	0.0902142	SUGCT
14	4	45.633	45.9148	0.281791	0.0982334	HUS1, CFAP69, GTPBP10, STEAP2, STEAP1
15	4	72.7498	73.0271	0.277224	0.116615	NAMPT
16	4	84.1919	84.4094	0.217416	0.110776	SEMA3A
17	4	87.378	88.0191	0.641124	0.100341	CROT, ABCB4, ABCB1, LOC108633334, LOC102185452, LOC102171231, LOC102171502
18	4	115.287	115.643	0.356809	0.109206	GRB10, COBL
19	5	13.3847	13.6301	0.245364	0.122036	-
20	5	62.4774	62.6854	0.208053	0.113902	ANKS1B, TRNAC-ACA
21	6	0.231175	0.645238	0.414063	0.116725	APELA, LOC102190212, LOC102190503, LOC102190773, LOC106503885, LOC102191032, LOC102191320, LOC102191601, LOC102168249, LOC102168527
22	6	8.24424	9.01147	0.767238	0.11011	TRAM1L1, LOC102173273
23	6	13.6286	13.9015	0.272919	0.0839539	AP1AR, C6H4orf32
24	6	42.3425	42.6226	0.280117	0.106736	ADGRA3, LOC102191687
25	6	47.0659	47.3562	0.29026	0.109413	LOC102170864, LOC102171140
26	6	94.1699	94.4231	0.253202	0.106691	-
27	7	47.7907	48.0937	0.303053	0.101455	SLC36A2, GM2A, CCDC69, ANXA6, TNIP1, LOC102174838
28	7	57.3091	57.5143	0.20513	0.1082	NDFIP1, GNPDA1, RNF14, PCDH12, KIAA0141, LOC106502341
29	7	86.4745	86.9368	0.462295	0.108727	CHSY3, LOC102182865
30	8	9.23195	9.44483	0.212882	0.110133	KIF13B, TRNAK-CUU
31	8	14.2633	14.6824	0.419071	0.117297	LOC108636538
32	8	20.3115	20.5158	0.204281	0.113131	ELAVL2
33	8	30.6254	30.9447	0.319298	0.08624	MPDZ, LOC102172441, LOC102168538
34	8	71.6916	71.8735	0.181869	0.114348	-
35	9	1.46812	1.7539	0.285783	0.0707136	-
36	10	11.9213	12.0749	0.153546	0.105767	NRXN3
37	10	35.8658	36.1476	0.281887	0.112178	SAMD4A, TRNAS-GGA, CGRRF1
38	11	63.7746	64.0417	0.267104	0.0951002	-
39	12	34.8483	35.5813	0.732956	0.106343	LMO7, LOC108637258, LOC108637259
40	12	51.6112	51.8649	0.253751	0.0951394	-
41	12	57.876	58.37	0.493969	0.0822637	FRY, BRCA2, ZAR1L, N4BP2L2, N4BP2L1, PDS5B, LOC108637301, LOC108633260, LOC106502327, LOC102810050
42	13	21.7894	22.2512	0.461842	0.0805866	NEBL, C13H10orf113, MLLT10, SKIDA1
43	13	27.7686	27.9894	0.220798	0.108843	FRMD4A, TRNAE-CUC
44	13	59.0929	59.4824	0.389526	0.0997543	SDCBP2, SNPH, RAD21L1, C13H20orf202, TMEM74B, PSMF1, RSPO4, ANGPT4, LOC102173205
45	13	63.5231	63.9865	0.463351	0.120265	PIGU, TP53INP2, NCOA6, ACSS2, GGT7, GSS, MYH7B, MIR499, TRPC4AP, EDEM2, LOC102174406, LOC106502779, LOC102174673, LOC108637356
46	14	17.9152	18.3025	0.387285	0.0934297	RGS22, FBXO43, POLR2K, SPAG1, RNF19A, LOC108637518,
47	14	32.8363	33.2046	0.368278	0.0801557	TRPS1, LOC102185382
48	14	50.3576	50.7588	0.401263	0.0850594	CPA6, ARFGEF1
49	14	93.6546	93.9875	0.332898	0.096516	KCNQ5
50	15	14.2516	14.4859	0.234332	0.0984507	LOC102185199
51	15	17.8896	18.0678	0.178125	0.116239	ELF5, CAT, ABTB2
52	15	28.0509	28.209	0.15804	0.107381	MAP6, LOC102172740, LOC102174953, LOC102172465, LOC102172173
53	15	77.121	77.6797	0.558652	0.110911	DYNC2H1, TRNAC-GCA
54	15	77.9127	78.1796	0.266874	0.107686	PDGFD, DDT1
55	16	51.6632	51.8328	0.169606	0.110045	-
56	16	52.539	52.8087	0.269739	0.0889765	LRRC38, LOC102172744, LOC102172469, LOC102173024, LOC108637742, LOC108637741, LOC108637744, LOC108637743, LOC102177081, LOC102176812, LOC102177360
57	16	57.1127	57.6378	0.525126	0.0990807	BRINP2, TRNAG-CCC, LOC102183623
58	17	5.24417	5.64894	0.404769	0.0975646	MYO18B, GRK3
59	17	15.5368	16.2712	0.734339	0.101948	CUX2, CIT, BRAP, ATXN2, SH2B3, FAM109A, LOC108637868, LOC102181144, LOC102182623
60	18	2.71238	3.00892	0.296533	0.107248	VAC14, MTSS1L, IL34, SF3B3, COG4, FUK, ST3GAL2, DDX19A, LOC102173408, LOC106501919
61	19	19.8434	20.2703	0.426863	0.108163	PIGS, UNC119, ALDOC, SPAG5, SDF2, KIAA0100, SUPT6H, NEK8, PROCA1, TRAF4, RAB34, TLCD1, RPL23A, TRNAG-UCC, ERAL1, FAM222B, PHF12, FLOT2, DHRS13, MIR144, MIR451, SEZ6, PIPOX, TRNAV-CAC, MYO18A, LOC102188704, LOC102188438
62	19	43.2402	43.6049	0.364692	0.0860953	SOST, MPP3, C19H17orf105, DUSP3, CD300LG, MPP2, PPY, TMEM101, G6PC3, LSM12, NAGS, HDAC5, LOC108638226, LOC106503280, LOC102179414
63	19	55.31	55.549	0.238989	0.101471	TMEM94, GRB2, SLC25A, MIF4GD, GGA3, MRPS7, NUP85, ARMC7, HN1, SUMO2, NT5C, LOC102174336, LOC102174597
64	20	13.8475	14.2903	0.442847	0.10904	NLN, SGTB, TRIM23, TRAPPC13, PPWD1, CENPK, ADAMTS6, LOC102169704, LOC102170267
65	21	41.2574	41.3794	0.122023	0.110685	HEATR5A, LOC108638478
66	21	62.8834	63.0471	0.163702	0.105712	-
67	22	19.406	19.6112	0.205142	0.135578	-
68	22	20.917	21.1141	0.197144	0.113985	TRNAS-GGA, EDEM1, ARL8B
69	24	3.87591	4.16208	0.286167	0.102662	ZNF407, CNDP1, FAM69C, CNDP2, C24H18orf63, CYB5A, LOC102188994
70	24	14.4689	14.7376	0.268684	0.0917143	-
71	26	28.7564	29.0846	0.328227	0.0976877	GBF1, PITX3, EVOVL3, NOLC1, PPRC1, LDB1, HPS6, C26H10orf76, LOC102180101, LOC102180646, LOC102180370
72	27	12.1146	12.3208	0.206139	0.115813	FGFR1, WHSC1L1, LETM2, TRNAG-CCC, PLPP5, BAG4, LSM1, DDHD2, LOC106503669, LOC108634068
73	28	21.6284	22.0808	0.452334	0.094053	CTNNA3, TRNAS-GGA, LRRTM3
74	28	27.067	27.295	0.227986	0.100816	ZNF365, RTKN2

## Sheet: MUBENDE
Table S2 Genomic regions under selection as detected by the FST
Regions	CHI	start_Mb	end_Mb	size_Mb	Ave. FST	Genes
1	1	71.4919	71.7687	0.276757	0.036227	DLG1, BDH1, LOC106501983
2	1	75.2973	75.666	0.368721	0.046629	LOC102188171
3	1	79.7324	79.9593	0.226924	0.0536788	MASP1, RTP1, ST6GAL1, LOC102179137
4	1	103.032	103.482	0.449789	0.0423951	LOC108636017
5	2	13.3746	13.5265	0.15186	0.0499245	PUM1, NKAIN1
6	2	68.1605	68.3662	0.205725	0.0500823	LOC102177940
7	3	81.9246	82.142	0.217372	0.0543914	-
8	4	14.7708	15.1547	0.383862	0.0414696	MGAM2, MGAM, PRSS58, LOC102169952, LOC108635830, LOC102183780, LOC108635883, LOC108635882, LOC108635880, LOC108635879, LOC108635881, LOC108635885, LOC108635888, LOC108635829, LOC108635886, LOC106503875, LOC108635892, LOC108635889, LOC108182118, LOC108635890, LOC102182686, LOC108635891, LOC102181857, LOC102179934, LOC108635887, LOC102182398, LOC102179184, LOC102181021, LOC102178719, LOC102178440, …
9	4	23.032	23.3009	0.268974	0.0486284	EXOC4, LOC102174091
10	4	25.8737	26.2566	0.382873	0.0453877	COPG2, MEST, MIR335, CEP41, CPA5, TMEM209, SSMEM1, KLHDC10, LOC106502058, LOC108635833, LOC102183207, LOC102182474
11	4	112.184	112.344	0.159917	0.0702833	CDK14
12	5	62.8812	63.3948	0.513573	0.0564515	ACTR6, SCYL2, DEPDC4, UHRF1BP1L, SLC17A8, NR1H4, GAS2L3, ANO4, LOC102186377
13	5	112.029	112.334	0.305046	0.0444188	NDUFA6, TCF20, NFAM1, LOC102177333, LOC102169002, LOC102169285
14	6	8.21165	8.61428	0.402629	0.040141	LOC102173273
15	6	20.2395	20.4988	0.25925	0.0428219	TET2
16	6	21.16	21.5451	0.385085	0.051822	LOC108636273, LOC108636274
17	6	38.4736	38.8741	0.400553	0.0436391	LOC102178056, LOC102190868
18	6	79.2621	79.5602	0.298124	0.0538638	-
19	6	87.8566	88.017	0.160379	0.0555161	NPFFR2, ADAMTS3
20	6	94.078	94.3564	0.278319	0.0407713	BMP2K, PAQR3
21	7	5.50753	5.75325	0.245724	0.0504736	LOC102181209
22	7	11.1728	11.6643	0.491501	0.0436645	LOC101177437
23	7	28.5113	28.7687	0.257402	0.0468592	ATG10, TRNAC-GCA, LOC108636339, LOC108636411
24	7	40.8959	41.1506	0.254615	0.0487778	CLINT1, TRNAC-GCA, LOC102179283
25	7	70.6951	70.9634	0.2683	0.0469348	PROP1, ZNF354A, CLK4, COL23A1, TRNAK-CUU, LOC102181206, LOC102180933, LOC102180666, LOC102180389, LOC102180120
26	8	15.3069	15.5083	0.201336	0.050576	-
27	9	11.3868	11.9569	0.570145	0.047856	RSPO3, TRNAW-CCA, LOC102184906
28	9	27.7904	28.1609	0.370479	0.0502505	FIG4, AK9, ZBTB24, MICAL1, SMPD2, PPIL6, CD164, LOC102179006
29	9	42.9593	43.178	0.218721	0.0494663	-
30	10	1.55076	1.75225	0.201493	0.0422725	TDP1, EFCAB11, LOC108636919
31	10	9.96474	10.2369	0.272186	0.0463366	TRNAK-CUU
32	10	12.2714	12.5339	0.262497	0.0498811	NRXN3
33	10	17.1265	17.3643	0.237847	0.0495096	ECF1, AREL1, LTBP2, ISCA2, NPC2, LOC102173393
34	10	26.4018	26.7191	0.317341	0.0531264	ZBTB1, MTHFD1, PPP1R36, ZBTB25, AKAP5, HSPA2, ESR2, SYNE2, LOC106502566, LOC102175585
35	10	43.0416	43.2503	0.208667	0.0504938	SLC27A2, HDC, GABPB1, LOC106502548
36	10	43.4465	43.9712	0.524702	0.054834	AP4E1, TRPM7, SPPL2A, TNFAIP8L3, LOC102172726
37	10	49.2153	49.6406	0.425328	0.0566564	MNS1, ZNF280D, LOC108636906
38	10	62.7941	63.0958	0.301666	0.0469137	MDGA2, LOC102181305
39	10	100.162	100.487	0.324531	0.041007	REEP5, DCP2, MCC
40	11	22.6893	23.0143	0.32494	0.0395805	-
41	11	93.5035	93.8303	0.326758	0.0593239	PDCL, RC3H2, ZBTB26, RABGAP1, GPR21, STRBP, LOC102184531, LOC102180770
42	12	2.80885	2.95795	0.1491	0.0526732	FAM155A
43	12	8.79837	9.09365	0.295278	0.0380786	TMTC4, GGACT, LOC102168554
44	12	42.8709	43.0675	0.196565	0.0505016	-
45	12	78.8764	79.3088	0.432411	0.0522564	TRNAR-ACG
46	14	34.6025	34.9167	0.314154	0.0536425	TRNAG-CCC, AARD, RAD21, SLC30A8
47	14	53.2303	53.574	0.343711	0.0376332	-
48	14	57.2466	57.5081	0.261456	0.0447395	NSMAF, SDCBP, UBXN2B, LOC102187785
49	14	90.4982	90.8342	0.335981	0.0471881	TRNAW-CCA, COL19A1, LOC108637488, LOC108637541
50	15	20.5738	20.8792	0.305392	0.0524768	ELP4, IMMP1L, DNAJC24, DCDC1
51	15	25.6322	26.1728	0.540602	0.0443869	ANO3, MUC15
52	15	29.8104	30.3933	0.582865	0.043954	RAB6A, PLEKHB1, FAM168A, ARHGEF17, RELT, P2RY6, P2RY2, FCHSD2, LOC102168473, LOC108637663, LOC108637664, LOC108637665
53	15	37.3782	37.6592	0.280927	0.0375198	OVCH2, LOC102186611, LOC102187205, LOC102186943, LOC102186675, LOC102186384, LOC102186104, LOC102184135, LOC102185550, LOC102185258, LOC102184985, LOC102183861, LOC102183585, LOC102183310
54	15	39.4946	39.7902	0.29556	0.0407302	SBF2
55	16	34.654	34.9139	0.259913	0.0544865	DPT, LOC102190717, LOC102190981
56	16	43.3145	43.5075	0.192987	0.0487553	RERE, TRNAE-CUC, LOC102176811
57	16	68.5202	68.6992	0.179022	0.0475058	LOC106502985
58	19	17.3108	17.7964	0.485595	0.039277	MYO1D, PSMD11, CDK5R1, ZNF207, C19H17orf75, RHBDL3, RHOT1, ADAP2, RNF135, TEFM, CRLF3, ATAD5, LOC108638253, LOC102188528
59	23	10.6725	10.8037	0.131179	0.0522616	KIF13A
60	23	47.3775	47.7884	0.410926	0.045262	-
61	24	18.6534	18.8751	0.221719	0.0437092	-
62	24	37.4721	37.7199	0.24775	0.0508014	EMILIN2, LPIN2, MYOM1
63	25	30.4305	31.1076	0.677055	0.0477329	AUTS2, LOC102189728, LOC102175457
64	25	36.85	37.3091	0.459101	0.0490958	LRCH4, FNXO24, PCOLCE, SAP25, AGFG2, TRNAE-UUC, ZCWPW1, C25H7orf61, TSC22D4, NYAP1, MEPCE, PPP1R35, STAG3, PVRIG, LAMTOR4, C25H7orf43, GAL3ST4, GPC2, ZNF3, AP4M1, MCM7, MIR25, TAF6, CNPY4, MIR106B, COP56, MIR93, MBLAC1, ZSCAN21, AZGP1, LOC106504022, LOC102182751, LOC102190927, LOC102184304, LOC108633863, LOC108633848, LOC108633847
65	28	20.1892	20.6442	0.454937	0.0337098	SRGN, KIF1BP, DDX21, DDX50, STOX1, TET1, CCAR1, LOC108634153, LOC108634145
66	28	27.1934	27.3788	0.185357	0.0578687	RTKN2

## Sheet: SMALL EAST AFRICAN
Table S2 Genomic regions under selection as detected by the FST
Regions	CHI	start_Mb	end_Mb	size_Mb	Ave. FST	Genes
1	1	57.8622	58.3421	0.479906	0.0929208	CFAP44, SPICE1, SIDT1, USF3, NAA50, ATP6V1A, GRAMD1C, LOC102186999
2	1	63.2151	63.7817	0.566658	0.0909727	TRNAS-GGA, IGSF11, C1H3orf30, UPK1B, B4GALT4,
3	1	63.8284	64.0839	0.255565	0.125816	ARHGAP31, TMEM39A, POGLUT1, TIMMDC1, CD80, ADPRH, PLA1A
4	1	75.3355	75.666	0.330523	0.106583	LOC102188171
5	1	85.9913	86.5292	0.537874	0.125008	CCDC39, TTC14, LOC102174738
6	1	99.9918	100.301	0.309225	0.095054	-
7	1	101.294	101.509	0.21502	0.109835	-
8	1	102.671	102.961	0.29061	0.092541	LOC108636359
9	1	119.525	119.754	0.229802	0.0977975	-
10	2	23.7473	24.2673	0.51998	0.0780862	WDFY1, AP1S3, SCG2, LOC102184014, LOC102186535
11	2	62.1017	62.3112	0.209559	0.111105	-
12	2	87.8362	88.6436	0.807538	0.110485	ACVR2A, ORC4, MBD5, LOC106502907, LOC102171744, LOC106502907
13	3	8.23963	8.4397	0.200067	0.103196	GIGYF2, KCNJ13, EFHD1
14	3	83.3902	83.8459	0.455622	0.0909488	-
15	3	103.356	103.793	0.436927	0.0844871	S100A16, S100A14, S100A13, S100A1, CHTOP, SNAPIN, ILF2, TRNAM-CAU, NPR1, INTS3, SLC27A3, GATAD2B, DENND4B, CRTC2, SLC39A1, CREB3L4, JTB, RAB13, RPS27, NUP210L, TPM3, LOC102181550, LOC106503820, LOC102181824
16	3	104.398	104.617	0.219375	0.113909	KCNN3, PMVK, PBXIP1, PYGO2, SHC1, CKS1B, FLAD1, LENEP, ZBTB7B, DCST2, DCST1, ADAM15, EFNA4, EFNA3
17	4	26.4951	26.8105	0.315414	0.0865885	UBE2H, MIR183, MIR96, MIR182, NPF1, SMKR1, STRIP2, AHCYL2
18	4	46.9021	47.0498	0.147773	0.0998862	ZNF804B
19	4	72.0658	72.3049	0.239088	0.110807	PRKAR2B, PIK3CG, LOC102174089
20	4	73.967	74.2241	0.257074	0.0928354	SRPK2, KMT2E, LHFPL3, LOC106502029
21	4	79.7649	79.9896	0.224722	0.118314	CD36, LOC100860959
22	4	82.7585	82.9265	0.167949	0.117091	PCLO
23	4	86.7896	87.0433	0.253701	0.0906398	GRM3, KIAA1324L
24	4	97.7943	97.991	0.196678	0.106197	DGKB
25	4	110.851	111.127	0.276122	0.0985084	GATAD1, ANKIB1, KRIT1, LRRD1, LOC102177400
26	4	118.479	118.858	0.378805	0.0875994	-
27	5	11.0517	11.2525	0.200793	0.115806	PPFIA2
28	5	28.226	28.534	0.307932	0.0841912	DAZAP2, TRNAR-CCU, SMAGP, POU6F1, TFCP2, CSRNP2, LETMD1, LOC102187375, LOC108636000, LOC108636001, LOC102190297, LOC102190935
29	5	56.2641	56.7269	0.462761	0.0872625	RBMS2, GLS2, SPRYD4, MIP, TIMELESS, STAT2, IL23A, MIR2432, PAN2, CNPY2, CS, COQ10A, ANKRD52, SLC39A5, NABP2, RNF41, TRNAS-CGA, LOC106502109, LOC102189464, LOC102189738, SMARCC2, MYL6B, ESYT1, LOC108636014, ZC3H10, LOC102168701, PA2G4, ERBB3, LOC108636015, LOC106502106, RPS26, IKZF4, SUOX, RAB5B, CDK2, PMEL
30	5	64.5765	65.3105	0.733996	0.0926773	NUP37, LOC102173371, PARPBP, PMCH, LOC102187747, IGF1, PAH
31	5	66.43	66.721	0.290958	0.0779717	HCFC2, NFYB, MIR2284E, TXNRD1, TRNAA-UGC, EID3, LOC102169908, LOC102189375, LOC106502121
32	6	0.005371	0.285042	0.279671	0.102806	LOC102177053, LOC102190212, LOC1O2190503, LOC102190773, LOC102191032
33	6	7.67263	8.01607	0.343439	0.102804	-
34	6	15.3795	15.6409	0.261388	0.097113	ELOVL6, LOC102169085
35	6	23.7675	24.13	0.362579	0.100709	PPP3CA
36	6	52.7989	52.9543	0.155384	0.100698	-
37	6	86.0878	86.2037	0.115836	0.0976794	CSN1S2, ODAM, CSN3, LOC102178810, LOC106502214
38	7	29.1037	29.3406	0.236902	0.10097	SSBP2, ACOT12, RASGRF2, CKMT2, ZCCHC9, LOC108636340, LOC102189670
39	7	55.5202	55.7872	0.266961	0.114712	-
40	7	64.0091	64.4871	0.478029	0.10559	PITX1, CATSPER3, PCBD2, TXNDC15, LOC108636414, LOC108636366, C7H5orf24, DDX46, CAMLG, SEC24A, SAR1B, JADE2, LOC102176322
41	8	51.2672	51.5061	0.238925	0.0987978	-
42	9	41.2741	41.8009	0.52682	0.0952613	LOC102170519, MANEA, TRNAS-GGA
43	10	48.0323	48.2229	0.190681	0.100152	RSL24D1, RAB27A, PIGB, PIGBOS1, MIR628, CCPG1
44	11	62.8585	63.0121	0.15367	0.109976	SERTAD2, LOC108637151, LOC108637150, LOC102179014, LOC102173667
45	11	64.7259	64.9968	0.270948	0.0874947	TRNAC-ACA
46	12	46.8913	47.3097	0.418393	0.12783	PCDH9
47	12	71.1024	71.3666	0.26419	0.0997737	GTF2F2, KCTD4, GPALPP1
48	13	9.09245	9.35176	0.259309	0.111441	MACROD2
49	13	27.8269	28.0649	0.237978	0.0821552	FRMD4A, TRNAE-CUC
50	14	13.0255	13.1735	0.14794	0.101182	PLEKHF2, C14H8orf37, TRNAS-AGA, LOC106502853
51	14	16.4371	16.8113	0.374124	0.121437	STK3
52	14	43.3888	43.6191	0.230321	0.0886948	HNF4G, LOC102180139
53	14	70.4436	70.5936	0.149995	0.111972	-
54	15	17.2636	17.4191	0.155494	0.102413	CD44
55	15	25.2185	25.5071	0.288523	0.0834213	FIBIN
56	15	27.6703	28.127	0.456667	0.0860574	UVRAG, DGAT2, LOC102174137, LOC102173866, LOC102173587, LOC102173319, LOC102173022, LOC102190037, LOC102179090, LOC102175226, LOC102172740, LOC102174953, LOC102172465
57	15	38.8047	39.2147	0.409981	0.0776843	NRIP3, SCUBE2, DENND5A, TMEM41B, IPO7, ZNF143, LOC102169115, LOC102181137
58	16	30.2361	30.4291	0.193084	0.0870736	KIF26B
59	16	40.71	41.2438	0.533847	0.0962297	DISP3, MTOR, UBIAD1, ANGPTL7, MASP2, SRM, EXOSC10, TARDBP, C16H1orf127, LOC106502956
60	16	43.0061	43.669	0.662823	0.159892	CA6, ENO1, TRNAE-CUC, RERE, SLC45A1, LOC102176811, TRNAE-CUC
61	17	26.4347	26.9429	0.508149	0.11637	FBRSL1, LRCOL1, P2RX2, POLE, PXMP2, PGAM5, ANKLE2, GOLGA3, CHFR, LOC102170259, ANHX, LOC102169987, MBD3L1, ZNF268
62	17	47.9549	48.3378	0.382966	0.0874826	-
63	18	17.0063	17.21	0.203702	0.100536	-
64	19	5.34016	5.52728	0.187117	0.100446	LOC102176821
65	19	11.5105	11.9121	0.401546	0.0867433	BCAS3
66	19	39.7034	40.1294	0.425971	0.084527	ERBB2, MIEN1, GRB7, IKZF3, ZPBP2, LOC102184469, GSDMB, LRRC3C, LOC108638224, GSDMA, PSMD3, CSF3, MED24, THRA, NR1D1, MSL1, CASC3, RAPGEFL1
67	21	14.4432	14.5924	0.149245	0.10642	SLCO3A1, LOC102184285
68	22	7.56078	8.0122	0.451417	0.098719	UBP1, CLASP2, PDCD6IP
69	22	16.3106	16.7081	0.397492	0.100825	KIAA1143, KIF15, LOC102182353, LOC102182640, TATDN2, IRAK2, VHL, BRK1, FANCD2OS, FANCD2, EMC3, PRRT3, CRELD1, IL17RC, IL17RE, JAGN1, CIDEC, LOC108633373, RPUSD3
70	22	51.955	52.2591	0.304129	0.115466	MAP4, DHX30, SMARCC1, TRNAK-CUU, TRNAS-GGA, CSPG5, ELP6, SCAP
71	23	19.367	19.561	0.194	0.101307	LOC108633417, ZSCAN16, ZKSCAN8, LOC108633266, LOC102177207, TRNAS-GCU, ZSCAN9, ZKSCAN4, NKAPL, PGBD1, ZSCAN31
72	24	17.827	18.1388	0.311843	0.09551	-
73	24	41.3658	41.7985	0.432675	0.10403	RAB12, MTCL1, NDUFV2, LOC106503541, LOC102173519, ANKRD12
74	24	44.6706	44.9142	0.243632	0.0891933	SETBP1
75	25	24.9586	25.1418	0.183163	0.112692	KIAA0556, GTF3C1
76	25	26.384	26.5905	0.206508	0.0862546	C25H16orf54, QPRT, CD2BP2, LOC102169822, TBC1D10B, MYLPF, SEPT1, ZNF48, ZNF771, DCTPP1, SEPHS2, TRNAR-UCG, TRNAR-UCG, TRNAR-UCG, ITGAL
77	26	34.8238	35.5574	0.733548	0.0909798	PDLIM1, LOC102171759, LOC108633308, LOC102169851, LOC106503871, LOC100861186, LOC102172882, LOC102188304, LOC102185056, LOC102186740, LOC108634008, LOC102185708, LOC102186178, LOC102185739
78	29	4.34765	4.58216	0.234515	0.114778	CHORDC1, LOC102178331
79	29	43.8645	44.1242	0.259716	0.0927817	SLC22A20, POLA2, DPF2, CDC42EP2, TIGD3, FRMD8, SLC25A45, TRNAS-GGA, SCYL1
							394

## Sheet: SEBEI
Table S2 Genomic regions under selection as detected by the FST
Regions	CHI	Start pos (Mb)	End pos (Mb)	Size (Mb)	Ave. FST	Genes
1	1	58.4456	58.6458	0.200192	0.0786842	CCDC191, QTRT2, DRD3
2	1	73.4091	73.6212	0.212132	0.0665085	OPA1, ATP13A4, LOC102184946
3	2	22.4835	22.6419	0.158474	0.0821452	DOCK10
4	2	59.8171	60.0618	0.244616	0.0678886	CNTNAP5
5	2	71.7119	71.8983	0.18645	0.0759757	NCKAP5
6	2	84.7691	85.06	0.290953	0.0673175	-
7	3	35.1987	35.5179	0.319183	0.0649211	LOC102184580, LOC102184305
8	3	49.305	49.5986	0.293578	0.0791828	-
9	3	100.01	100.34	0.329451	0.0697685	ADAMTSL4, MCL1, ENSA, GOLPH3L, HORMAD1, CTSS, CTSK, ARNT, SETDB1, LOC102186358, LOC102184486, LOC102184771, LOC102179724
10	4	18.8912	19.0685	0.177361	0.0824872	DGKI
11	4	38.9805	39.371	0.390463	0.09233	RALA, CDK13, TRNAW-CCA, SUGCT, MPLKIP, LOC102178976, LOC102189649
12	4	43.3135	43.748	0.434454	0.0799562	NPC1L1, DDX56, TMED4, OGDH, ZMIZ2, PPIA, PURB, MYO1G, CCM2, RAMP3, TBRG4, NACAD, LOC106502044, LOC102182195
13	4	66.2144	66.4616	0.24723	0.0855076	FOXP2
14	4	119.272	119.408	0.135407	0.0764953	-
15	5	25.6208	25.863	0.242165	0.0718484	HOXC4, HOXC5, HOXC6, HOXC8, HOXC9, HOXC10, HOXC11, HOXC12, HOXC13, LOC102502088, LOC108635995, LOC102190854, LOC102178515
16	5	45.2214	45.497	0.275598	0.067535	DYRK2, LOC102176764
17	5	47.6284	48.0878	0.264232	0.0747992	LOC102187299, MSRB3, LEMD3, WIF1, LOC106502103
18	6	4.80362	5.01797	0.21435	0.0710701	PRDM5
19	6	8.16199	8.42335	0.261361	0.0906253	LOC102173273
20	6	11.7137	11.8822	0.168462	0.0770441	-
21	6	42.4456	42.8122	0.366626	0.0782048	ADGRA3, LOC102191687, LOC102180474
22	6	70.7581	70.9598	0.201653	0.0777108	KIT, LOC102174549, LOC108636277
23	6	72.8362	73.0987	0.262519	0.0747962	NOA1, POLR2B, IGFBP7, LOC102183584, LOC102181107, LOC106502184, LOC102188125
24	6	86.7235	86.9057	0.182129	0.0786514	GRSF1, MOB1B, DCK
25	6	104.849	105.156	0.306753	0.0669292	STX18, ZBTB49, LYAR, LOC102190950
26	7	64.4107	64.5837	0.172992	0.0798188	JADE2, CDKN2AIPNL, UBE2B, CDKL3
27	8	6.67179	6.86632	0.194532	0.0714778	HPGD, TRNAS-GGA
28	8	64.59	64.8381	0.248115	0.0812431	STX17, ERP44, INVS, LOC102176959
29	8	73.5383	73.6947	0.156424	0.0781925	PPYSL2, PNMA2
30	8	86.7404	87.0566	0.316191	0.0600611	SYK, DIRAS2
31	9	52.1245	52.4358	0.311303	0.0776821	CEP162
32	10	14.124	14.2895	0.16547	0.0792506	ADCK1, SNW1, SLIRP, ALKBH1, TRNAW-CCA
33	10	15.233	15.3945	0.161484	0.0795877	ESRRB
34	10	79.0031	79.2191	0.21601	0.0590312	DAD1, LOC102182508, LOC106502522, LOC102181959, LOC102182231
35	10	88.422	88.5611	0.139111	0.0886549	MEG11, MIR2290, TRNAQ-CUG, RAB11A
36	11	23.3673	23.7375	0.370163	0.0631201	TRNAG-UCC, LOC102186970
37	11	37.1527	37.3844	0.231678	0.0765349	EML6, RTN4
38	11	56.549	56.7642	0.215255	0.077127	LOC102169017
39	11	78.5777	78.918	0.340268	0.0809658	MATN3, WDR35, TTC32
40	11	81.8624	82.3035	0.441071	0.0595146	TRNAS-GGA, MYCN
41	11	85.9437	86.2767	0.333001	0.0740344	GREB1, E2F6, ROCK2, PQLC3, C11H2orf50
42	12	55.1181	55.2522	0.134134	0.0815109	POMP, LOC102188230, LOC108637260
43	13	60.4892	60.7469	0.257727	0.0741446	ID1, LOC102179296, BCL2L1, TPX2, LOC108637408, MYLK2, FOXS1, DUSP15, LOC102183156, TTLL9
44	13	77.0468	77.3312	0.284413	0.0725546	KCNB1, PTGIS, B4GALT5, LOC108637428
45	14	17.163	17.6523	0.489224	0.081442	TRNAS-GGA, VPS13B, LOC108637517
46	14	17.9499	18.3333	0.383493	0.0862674	FBXO43, POLR2K, SPAG1, RNF19A, LOC108637518
47	14	29.0952	29.2684	0.173265	0.0918421	-
48	14	68.617	68.8209	0.203948	0.065542	LOC106502829
49	14	83.1031	83.4777	0.374529	0.0783847	-
50	14	93.6132	93.8313	0.218089	0.0814235	KCNQ5
51	15	19.474	19.7365	0.262485	0.0782964	CCDC73, EIF3M, LOC108637654
52	15	25.9407	26.3133	0.372559	0.0685675	GDPD4, LOC102177644, LOC102177908
53	15	31.3848	31.5989	0.21407	0.0765145	CLPB, PHOX2A, INPPL1, FOLR2
54	15	44.3095	44.7366	0.427093	0.0627625	PDE3B, CRSP-1, CRSP-2, LOC102190621, LOC102189885
55	16	27.0902	27.3796	0.289372	0.0633337	ENAH, SRP9, LOC102182896, LOC102183167
56	17	4.98667	5.18269	0.196015	0.0861838	ASPHD2, SEZ6L, LOC108637860
57	18	15.5211	15.8354	0.314317	0.0830499	CBFA2T3, ACSF3, CDH15, SLC22A31, ANKRD11
58	19	29.1449	29.2963	0.151426	0.077368	MYH8, LOC102180883, LOC102181426, LOC102181155
59	20	47.0159	47.1969	0.181061	0.0766545	-
60	20	54.2782	54.5363	0.25804	0.0673965	TRNAS-GGA
61	21	14.8234	15.1685	0.345027	0.072286	SV2B, TRNAS-GCU
62	21	29.1886	29.3798	0.191239	0.0859942	CHRNA7, LOC102186057, LOC102186344
63	21	40.0177	40.215	0.197342	0.0819525	TRNAR-CCU
64	21	43.7785	44.0109	0.232442	0.0801224	EGLN3, TRNAG-GCC
65	22	13.8275	14.0024	0.174893	0.0831206	ULK4
66	22	25.9391	26.341	0.401971	0.0601726	CHL1
67	24	2.55747	2.81198	0.254513	0.0772153	ZNF516
68	24	24.0305	24.4847	0.454227	0.0648049	CCDC178, LOC102176379, LOC102180908
69	24	31.3867	31.6829	0.296189	0.0703647	-
70	24	41.4949	41.6756	0.180721	0.079946	MTCL1, LOC106503541
71	26	28.8886	29.1455	0.256853	0.0682102	LDB1, LOC102180101, HPS6, C26H10orf76, KCNIP2, MGEA5
72	26	30.1225	30.5774	0.454898	0.0627117	HIF1AN, NDUFB8, SEC31B, WNT8B, LOC102175922, SCD, PKD2L1, BLOC1S2, CWF19L1, CHUK, ERLIN1
73	27	0.052926	0.549817	0.496891	0.0906116	-
74	27	23.9793	24.3765	0.397213	0.0768042	TUSC3
75	27	41.2406	41.4114	0.170719	0.0834357	CSMD1, LOC102186368
76	28	13.5796	13.9286	0.349026	0.0643774	C28H10orf11
77	29	26.3813	26.6976	0.31638	0.0680027	TRNAV-CAC, LOC102173640, LOC102169836, LOC102170118, LOC102170393, LOC108634193, LOC102170950, LOC108634194, LOC102173918, LOC102171490, LOC102174190, LOC102171765, LOC102174460, LOC102172038, LOC102172332, LOC108634195, LOC102172604, LOC102174724, LOC102172873, LOC102175004
