# Supplementary material for: Genome-Wide Characterization of Selection Signatures and Runs of Homozygosity in Ugandan Goat Breeds
Source: Front Genet. 2018 Aug 14;9:318. doi: 10.3389/fgene.2018.00318 (PMC6102322; doi:10.3389/fgene.2018.00318)
Supplement: Supplementary file 3 [file Table_3.XLSX]

## Sheet: Sheet1
Table S3 Genomic regions under selection as detected by the haplotype-based method hapFLK at a threshold of p < 0.005
Chr	Start_position (Mb)	Finish_position (Mb)	Number of genes in the selective sweep region	Genes in the selective sweep region	Top 10 Peak SNPs per region	Position	P - value	nLogP	Genes present in the regions of the peak SNPs
5	116.662	118.773	30	FAM19A5, LOC108636122, BRD1, LOC102184901, ZBED4, ALG12, PIM3, IL17REL, TTLL8, MLC1, MOV10L1, PANX2, TRABD, LOC102183674, TUBGCP6, HDAC10, MAPK12, MAPK11, LOC108633277, LOC108636083, LOC108636084, LOC108636082, PPP6R2, DENND6B, LOC108636123, ADM2, MIOX, LMF2, NCAPH2, LOC102189751	snp22490-scaffold2225-174369	118772533	0.000178782	3.74768	TUBGCP6, HDAC10, MAPK12, MAPK11, PPP6R2, DENND6B, ADM2, MIOX, LMF2, NCAPH2, LOC108636082, LOC108636083, LOC108636084, LOC108633272, LOC102189751
					snp22487-scaffold2225-22166	118689783	0.000232485	3.63361
					snp22488-scaffold2225-59940	118652265	0.000314396	3.50252
					snp7085-scaffold1262-469453	118593642	0.000436955	3.35956
					snp7084-scaffold1262-431961	118558524	0.000511655	3.29102
					snp7083-scaffold1262-380836	118507828	0.000523766	3.28086
					snp7082-scaffold1262-338975	118466619	0.000573018	3.24183
					snp7081-scaffold1262-274984	118407045	0.000698768	3.15567
					snp7080-scaffold1262-220661	118353477	0.000749781	3.12507
					snp7078-scaffold1262-97958	118246378	0.000851202	3.06997
6	0.005	16.337	105	LOC102177053, LOC102190212, LOC102190503, LOC102190773, LOC102191032, LOC102191320, LOC102191601, LOC102168249, LOC102168527, LOC106503885, APELA, LOC102175391, LOC102186848, TRNAC-GCA, MARCH1, LOC102186568, TMA16, LOC106502166, LOC108636198, TKTL2, NPY5R, NPY1R, NAF1, BBS7, CCNA2, EXOSC9, LOC106502168, LOC102190672, ANXA5, LOC108636199, LOC102190946, LOC108636255, LOC106502167, LOC108636256, QPF…	snp46123-scaffold635-129823	8054203	3.6638e-06	5.43607	TRNAY-GUA, TECRL, EPHA5, TRNAC-GCA, CENPC, STAP1, UBA6, GNRHR, LOC108636228, LOC108636229, LOC108636279, LOC108636267, LOC102186101, LOC106502193, LOC102183224, LOC102185163
					snp46122-scaffold635-91545	8016066	3.98668e-06	5.39939
					snp53541-scaffold814-38858	7878922	6.447e-06	5.19064
					snp53542-scaffold814-70900	7846175	6.50328e-06	5.18687
					snp46125-scaffold635-198843	8125934	6.7068e-06	5.17348
					snp46126-scaffold635-234606	8161991	6.99296e-06	5.15534
					snp46127-scaffold635-283677	8211649	7.28009e-06	5.13786
					snp46128-scaffold635-322482	8244236	7.36297e-06	5.13295
					snp46131-scaffold635-456433	8373172	7.72183e-06	5.11228
					snp46132-scaffold635-506476	8423352	8.28263e-06	5.08183
8	7.766	7.941	3	FAM167A, MTMR9, LOC102174841	snp14910-scaffold16-2888249	7889273	0.00452121	2.34474	FAM167A, MTMR9, LOC102174841
					snp14909-scaffold16-2835578	7940880	0.00471109	2.32688
					snp13921-scaffold1543-529686	7823727	0.00471383	2.32663
					snp13920-scaffold1543-471423	7765840	0.00483297	2.31579
13	58.709	63.989	136	LOC102178461, RTFDC1, GCNT7, CASS4, CSTF1, AURKA, FAM210B, MC3R, LOC102171800, LOC102172077, NSFL1C, FKBP1A, SDCBP2, SNPH, RAD21L1, LOC102173205, C13H20orf202, TMEM74B, PSMF1, RSPO4, ANGPT4, FAM110A, LOC108637404, SLC52A3, LOC108637405, SCRT2, SRXN1, TCF15, CSNK2A1, TBC1D20, RBCK1, TRIB3, NRSN2, SOX12, ZCCHC3, C13H20orf96, DEFB132, DEFB129, LOC102181793, DEFB126, DEFB125, DEFB115, DEFB116, LOC102…	snp48657-scaffold691-826662	61072258	0.000727622	3.13809	XKR7, CCM2L, HCK, TM9SF4, PLAGL2, POFUT1, KIF3B, ASXL1, NOL4L, LOC106502773, LOC102190706
					snp48655-scaffold691-737821	61183998	0.000735984	3.13313
					snp48658-scaffold691-871881	61027609	0.000807451	3.09288
					snp48660-scaffold691-985507	60915069	0.000818096	3.0872
					snp48659-scaffold691-944258	60956345	0.000836249	3.07766
					snp48662-scaffold691-1087196	60815005	0.000847376	3.07192
					snp48654-scaffold691-694962	61226592	0.000851988	3.06957
					snp48653-scaffold691-665303	61255797	0.000905561	3.04308
					snp48652-scaffold691-636088	61284707	0.000960784	3.01737
					snp48650-scaffold691-560168	61360898	0.0010038	2.99835
15	14.932	23.571	61	C15H11orf74, RAG2, RAG1, TRAF6, PRR5L, COMMD9, LOC102172373, LDLRAD3, TRIM44, FJX1, PAMR1, LOC106502905, SLC1A2, TRNAV-AAC, CD44, PDHX, MIR1343, APIP, LOC106502903, EHF, EKF5, ABTB2, CAT, NAT10, CAPRIN1, LOC108637626, LMO2, FBXO3, CD59, C15H11orf91, KIAA1549L, TRNAE-UUC, TRNAC-ACA, HIPK3, LOC102181060, CSTF3, TCP11L1, DEPDC7, QSER1, PRRG4, CCDC73, EIF3M, LOC102187148, LOC108637654, WT1, LOC108637…	snp42884-scaffold57-1692174	17974063	0.00147609	2.83089	PDHX, MIR1343, APIP, EHF, ELF5, CAT, ABTB2, LOC106502903
					snp42883-scaffold57-1641283	17923347	0.00162178	2.79001
					snp42885-scaffold57-1753876	18035748	0.00162435	2.78932
					snp42882-scaffold57-1607476	17889631	0.00164024	2.78509
					snp42881-scaffold57-1578821	17860773	0.00177085	2.75182
					snp42886-scaffold57-1785945	18067756	0.00177148	2.75166
					snp42870-scaffold57-1135088	17419120	0.00185715	2.73115
					snp42869-scaffold57-1083825	17367835	0.00186722	2.7288
					snp42867-scaffold57-1012835	17296623	0.00191067	2.71881
					snp42880-scaffold57-1533594	17815226	0.0019283	2.71483
16	40.533	45.988	79	DISP3, LOC106502956, UBIAD1, MTOR, ANGPTL7, EXOSC10, SRM, MASP2, TARDBP, C16H1orf127, CASZ1, PEX14, DFFA, LOC102187883, LOC102187615, LOC108637773, PGD, KIF1B, LOC102171535, UBE4B, TRNAC-ACA, RBP7, NMNAT1, LZIC, CTNNBIP1, CLSTN1, PIK3CD, TMEM201, SLC25A33, LOC106502957, SPSB1, LOC108637774, H6PD, LOC108637774, LOC108637775, MIR34A, GPR157, LOC102178379, LOC106501911, CA6, TRNAE-CUC, ENO1, RERE, T…	snp44062-scaffold597-268970	43252259	6.25561e-05	4.20373	ENO1, TRNAE-CUC, RERE, TRNAE-CUC, LOC102176811
					snp44063-scaffold597-301714	43284994	6.27655e-05	4.20228
					snp44064-scaffold597-331119	43314528	6.30327e-05	4.20043
					snp44065-scaffold597-389116	43371509	6.33837e-05	4.19802
					snp44061-scaffold597-239647	43222433	6.39083e-05	4.19444
					snp44066-scaffold597-423262	43405682	6.56196e-05	4.18297
					snp44058-scaffold597-106421	43089661	7.44882e-05	4.12791
					snp44067-scaffold597-478307	43460646	9.3852e-05	4.02756
					snp44057-scaffold597-23009	43006127	0.000135808	3.86707
					snp44068-scaffold597-526264	43507515	0.000159463	3.79734
