# Supplementary material for: Genome-Wide Characterization of Selection Signatures and Runs of Homozygosity in Ugandan Goat Breeds
Source: Front Genet. 2018 Aug 14;9:318. doi: 10.3389/fgene.2018.00318 (PMC6102322; doi:10.3389/fgene.2018.00318)
Supplement: Supplementary file 5 [file Table_5.xlsx]

## Sheet: sig_GO_BP_all
Table S5: Significantly overepresented Gene Ontology term Biological Processes (GOTERM_BP_DIRECT)
Term	Breed	Statistic	PValue	Genes	Bonferroni	FDR
GO:0007548~sex differentiation	Boer	FST	0.00592105	DMRT3, DMRT1, DMRT2	0.935282	8.1067
GO:0007154~cell communication	Boer	FST	0.0144	GJB6, GJB2, GJA3	0.998775	18.7021
GO:0046661~male sex differentiation	Boer	FST	0.0191574	DMRT3, DMRT1	0.999866	24.0709
GO:0090090~negative regulation of canonical Wnt signaling pathway	Boer	FST	0.0442208	PSMB10, RGS20, PSMA6, LATS2	1	47.4743
GO:0000226~microtubule cytoskeleton organization	Boer	FST	0.0461018	PPP2R3C, MARK2, MAP6D1	1	48.9268
GO:0030238~male sex determination	Boer	FST	0.0518146	FGF9, DMRT1	1	53.1128
GO:0051260~protein homooligomerization	Boer	FST	0.054091	SPTBN5, PNPT1, ATL3, EHD4	1	54.69
GO:0043086~negative regulation of catalytic activity	Karamojong	FST	0.00227865	CLN3, NOSIP, PHACTR3, IL7, CABP1, PDE6G	0.909889	3.56384
GO:0035329~hippo signaling	Karamojong	FST	0.00428374	PJA2, MOB1B, SAV1, TEAD2	0.989209	6.60105
GO:0048873~homeostasis of number of cells within a tissue	Karamojong	FST	0.00525613	CORO1A, RAC3, IL7, FLT3LG	0.996151	8.04147
GO:0031998~regulation of fatty acid beta-oxidation	Karamojong	FST	0.0363557	TYSND1, MTOR	1	44.5176
GO:0007616~long-term memory	Karamojong	FST	0.0459452	PJA2, SLC17A7, MTOR	1	52.6781
GO:0035666~TRIF-dependent toll-like receptor signaling pathway	Karamojong	FST	0.0459452	CASP8, IRF3, CD14	1	52.6781
GO:0032418~lysosome localization	Kigezi	FST	0.00052708	HPS6, RAB34, ARL8B, MAP6	0.397812	0.825452
GO:0007030~Golgi organization	Kigezi	FST	0.000943782	COG4, GBF1, DYNC2H1, CIT, MYO18A, ARFGEF1	0.59681	1.47352
GO:0046710~GDP metabolic process	Kigezi	FST	0.00533822	MPP2, MPP3, DLG1	0.994196	8.07073
GO:0046037~GMP metabolic process	Kigezi	FST	0.00992262	MPP2, MPP3, DLG1	0.999932	14.5107
GO:0006750~glutathione biosynthetic process	Kigezi	FST	0.0112648	GSS, GGT7, CNDP2	0.999982	16.3147
GO:0097466~glycoprotein ERAD pathway	Kigezi	FST	0.0202637	EDEM2, EDEM1	1	27.5195
GO:0046686~response to cadmium ion	Kigezi	FST	0.0265298	GSS, CYB5A, CAT	1	34.4742
GO:1904154~positive regulation of retrograde protein transport, ER to cytosol	Kigezi	FST	0.030242	EDEM2, EDEM1	1	38.2942
GO:0016032~viral process	Kigezi	FST	0.0336798	VAC14, GBF1, MPDZ, GRB2, NUP85, TRIM23, DLG1, SUPT6H	1	41.645
GO:1904382~mannose trimming involved in glycoprotein ERAD pathway	Kigezi	FST	0.0401192	EDEM2, EDEM1	1	47.4678
GO:0097461~ferric iron import into cell	Kigezi	FST	0.0498964	STEAP2, STEAP1	1	55.2779
GO:0006211~5-methylcytosine catabolic process	Mubende	FST	0.0255081	TET2, TET1	1	32.4103
GO:0061588~calcium activated phospholipid scrambling	Mubende	FST	0.0338663	ANO3, ANO4	1	40.6846
GO:0061590~calcium activated phosphatidylcholine scrambling	Mubende	FST	0.0421534	ANO3, ANO4	1	47.9464
GO:0061591~calcium activated galactosylceramide scrambling	Mubende	FST	0.0421534	ANO3, ANO4	1	47.9464
GO:0038128~ERBB2 signaling pathway	Small East African	FST	0.00202041	ERBB3, ERBB2, SHC1, GRB7, RNF41	0.913811	3.22067
GO:0050731~positive regulation of peptidyl-tyrosine phosphorylation	Small East African	FST	0.00628415	CSF3, CD36, CD44, CD80, IGF1, MTOR	0.999519	9.70071
GO:0014065~phosphatidylinositol 3-kinase signaling	Small East African	FST	0.00647163	PIK3CG, ERBB3, ERBB2, IGF1	0.999618	9.97607
GO:0048015~phosphatidylinositol-mediated signaling	Small East African	FST	0.0177766	PIK3CG, CD80, ERBB3, ERBB2, IGF1, MTOR	1	25.1985
GO:0006281~DNA repair	Small East African	FST	0.019597	NABP2, EID3, FANCD2, PARPBP, POLE, UVRAG, INTS3, MTOR, CDK2	1	27.4113
GO:2000114~regulation of establishment of cell polarity	Small East African	FST	0.0238364	KRIT1, BCAS3, RNF41	1	32.3286
GO:0006351~transcription, DNA-templated	Small East African	FST	0.0284667	KMT2E, DPF2, POU6F1, CRTC2, THRA, ZKSCAN8, EID3, ERBB2, NFYB, ZKSCAN4, ZSCAN9, NR1D1, ZCCHC9, GATAD2B, BCAS3, ZNF268, GTF3C1, SERTAD2, ENO1, MBD3L1, IKZF4, ZNF771, ELP6, ZNF48, HNF4G, TFCP2, UBP1, NKAPL, CIDEC, STAT2, PA2G4, TIMELESS, ZSCAN31, SCYL1, ILF2, SMARCC1, SMARCC2, ZSCAN16, RERE	1	37.3413
GO:0045893~positive regulation of transcription, DNA-templated	Small East African	FST	0.0333285	KMT2E, CKS1B, PCBD2, VHL, MED24, IGF1, NFYB, CDK2, NR1D1, ILF2, CD80, SMARCC1, SMARCC2, SERTAD2	1	42.2284
GO:0001525~angiogenesis	Small East African	FST	0.0407375	PIK3CG, SRPK2, KRIT1, SHC1, BCAS3, UBP1, ADAM15, SCG2	1	48.9933
GO:0043044~ATP-dependent chromatin remodeling	Small East African	FST	0.0419459	SMARCC1, SMARCC2, GATAD2B	1	50.0235
GO:0009952~anterior/posterior pattern specification	Sebei	FST	2.67e-07	HOXC10, HOXC6, HOXC8, HOXC11, HOXC9, HOXC13, HOXC4, HOXC5, GRSF1	0.000245824	0.000417732
GO:0000910~cytokinesis	Sebei	FST	0.00688902	ROCK2, RAB11A, RALA, BCL2L1	0.99827	10.2426
GO:0035019~somatic stem cell population maintenance	Sebei	FST	0.0157528	POLR2K, LDB1, KIT, POLR2B	1	21.9799
GO:0061418~regulation of transcription from RNA polymerase II promoter in response to hypoxia	Sebei	FST	0.0214498	HIF1AN, EGLN3, ARNT	1	28.7479
GO:0006351~transcription, DNA-templated	Sebei	FST	0.0244243	POLR2K, E2F6, CBFA2T3, SLIRP, POLR2B, FOXS1, ARNT, HOXC6, HOXC8, HOXC9, HIF1AN, HOXC4, HOXC5, SETDB1, PHOX2A, ZBTB49, ESRRB, LDB1, PURB, MYCN, FOXP2, HOXC10, HOXC12, ZMIZ2, ID1	1	32.0593
GO:0008284~positive regulation of cell proliferation	Sebei	FST	0.0359415	HOXC10, FOLR2, BLOC1S2, DRD3, TBRG4, CHRNA7, BCL2L1, KIT, CDK13	1	43.5703
GO:0050890~cognition	Sebei	FST	0.0396979	TUSC3, CHRNA7, CHL1	1	46.911
GO:0030182~neuron differentiation	Sebei	FST	0.0419614	HOXC8, ID1, LDB1, WNT8B	1	48.8337
GO:0090036~regulation of protein kinase C signaling	Sebei	FST	0.0476281	ULK4, SEZ6L	1	53.3653
GO:0042742~defense response to bacterium	all breeds	hapFLK	0.000164231	DEFB121, BPIFA2, DEFB132, DEFB125, DEFB123, DEFB129, DEFB116, DEFB126, DEFB115, DEFB119	0.208547	0.270815
GO:0043066~negative regulation of apoptotic process	all breeds	hapFLK	0.000165682	HCK, PIM3, AURKA, BCL2L1, ANXA5, PARK7, WT1, NPY5R, MAD2L1, CD44, ID1, CD59, HIPK3, CAT, ITCH, APIP, TRAF6, ANGPT4	0.21018	0.273203
GO:0010628~positive regulation of gene expression	all breeds	hapFLK	0.000252796	E2F1, ANK2, ID1, PIK3CD, PAX6, MYLK2, ADM2, MAPK11, RNF207, MTOR, FSHB, DNMT3B, PARK7	0.302343	0.416571
GO:0007632~visual behavior	all breeds	hapFLK	0.0010817	SLC1A2, NPHP4, DYNLRB1	0.785871	1.77108
GO:0001933~negative regulation of protein phosphorylation	all breeds	hapFLK	0.0014161	TARDBP, PAX6, FKBP1A, MTOR, PRR5L, PARK7	0.867072	2.31259
GO:0032091~negative regulation of protein binding	all breeds	hapFLK	0.00745245	CTNNBIP1, CCM2L, PEX14, AURKA, PARK7	0.999976	11.6185
GO:0007281~germ cell development	all breeds	hapFLK	0.00765429	MOV10L1, BCL2L1, MTOR, WT1	0.999982	11.9147
GO:0018107~peptidyl-threonine phosphorylation	all breeds	hapFLK	0.0146934	HIPK3, CAMK2D, MYLK2, MTOR	1	21.6826
GO:0045087~innate immune response	all breeds	hapFLK	0.0147385	DEFB121, DEFB132, DEFB125, BPIFA1, PIK3CD, DEFB123, DEFB129, DEFB126, DEFB116, ITCH, DEFB115, CFI, DEFB119	1	21.7418
GO:0033189~response to vitamin A	all breeds	hapFLK	0.0243419	CAT, DNMT3B, PITX2	1	33.4275
GO:0000209~protein polyubiquitination	all breeds	hapFLK	0.0397351	MARCH1, PSMF1, SPSB1, UBE4B, RBCK1, FBXO3, TRAF6	1	48.801
GO:0045892~negative regulation of transcription, DNA-templated	all breeds	hapFLK	0.0401598	E2F1, ID1, HES2, PRDM5, HDAC10, TRIB3, PEX14, COMMD7, TRAF6, CBFA2T2, WT1, ENO1, FOXS1	1	49.1736
GO:0002331~pre-B cell allelic exclusion	all breeds	hapFLK	0.0401855	RAG1, RAG2	1	49.1961
GO:0071456~cellular response to hypoxia	all breeds	hapFLK	0.0417974	E2F1, MTOR, CCNA2, NDNF, ANGPT4	1	50.5866
GO:0006396~RNA processing	all breeds	hapFLK	0.0431493	EXOSC10, CSTF3, EXOSC9, LARP7, CSTF1	1	51.7251
GO:0048661~positive regulation of smooth muscle cell proliferation	all breeds	hapFLK	0.0480497	CAMK2D, MTOR, TRAF6, NPY5R	1	55.649
GO:0043433~negative regulation of sequence-specific DNA binding transcription factor activity	all breeds	hapFLK	0.0480497	CTNNBIP1, ID1, PEX14, FOXS1	1	55.649
GO:0048208~COPII vesicle coating	all breeds	hapFLK	0.0500467	SEC24B, CD59, SEC24D, TBC1D20	1	57.1604
