# Supplementary material for: Genome-Wide Characterization of Selection Signatures and Runs of Homozygosity in Ugandan Goat Breeds
Source: Front Genet. 2018 Aug 14;9:318. doi: 10.3389/fgene.2018.00318 (PMC6102322; doi:10.3389/fgene.2018.00318)
Supplement: Supplementary file 6 [file Table_6.XLSX]

## Sheet: KEGG_Pathways
Table S6 Significantly enriched Kyoto Encyclopedia Genes and Genomes (KEGG) PATHWAY
Term	Breed	PValue	Genes	Method	Fold Enrichment	Bonferroni
hsa00564: Glycerophospholipid metabolism	Boer	0.039	PLA2G15, LCAT, LYPLA1	FST	9.092	0.88
hsa05010:Alzheimer's disease	Karamojong	0.017	NDUFB3, NDUFA2, PLCB4, APH1A, MAPK3, CASP8, ATP2A1	FST	3.348	0.961
hsa04723:Retrograde endocannabinoid signaling	Karamojong	0.035	SLC17A7, PLCB4, GABRB2, GABRA6, MAPK3	FST	3.978	0.999
hsa04919:Thyroid hormone signaling pathway	Karamojong	0.051	ACTG1, MED30, PLCB4, MAPK3, MTOR	FST	3.524	1
hsa05033:Nicotine addiction	Karamojong	0.086	SLC17A7, GABRB2, GABRA6	FST	6.026	1
hsa04630:Jak-STAT signaling pathway	Kigezi	0.072	IFNAR2, IL22RA1, IL10RB, GRB2, IFNLR1	FST	3.135	1
hsa04142:Lysosome	Mubende	0.034	NPC2, AP4E1, AP4M1, CD164	FST	5.439	0.905
hsa05215:Prostate cancer	Small East African	0.008	PIK3CG, ERBB2, IGF1, CREB3L4, MTOR, CDK2	FST	4.759	0.799
hsa04066:HIF-1 signaling pathway	Small East African	0.012	PIK3CG, VHL, ERBB2, IGF1, MTOR, ENO1	FST	4.273	0.917
hsa04931:Insulin resistance	Small East African	0.018	PIK3CG, CRTC2, CD36, CREB3L4, MTOR, SLC27A3	FST	3.878	0.975
hsa04152:AMPK signaling pathway	Small East African	0.029	PIK3CG, CRTC2, CD36, IGF1, CREB3L4, MTOR	FST	3.433	0.997
hsa04012:ErbB signaling pathway	Small East African	0.035	PIK3CG, ERBB3, ERBB2, SHC1, MTOR	FST	4.011	0.999
hsa04014:Ras signaling pathway	Small East African	0.041	PIK3CG, RAB5B, RASGRF2, EFNA3, IGF1, PLA1A, SHC1, EFNA4	FST	2.471	1
hsa05200:Pathways in cancer	Sebei	0.035	ROCK2, EGLN3, RALA, BCL2L1, KIT, CHUK, ARNT, WNT8B	FST	2.512	0.989
hsa05202:Transcriptional misregulation in cancer	Sebei	0.044	LDB1, GOLPH3L, BCL2L1, HPGD, MYCN	FST	3.672	0.997
hsa05014:Amyotrophic lateral sclerosis (ALS)	all breeds	0.00476221	SLC1A2, MAPK12, MAPK11, CAT, BCL2L1	hapFLK	7.19792	0.568355
hsa04068:FoxO signaling pathway	all breeds	0.0100951	MAPK12, PIK3CD, RAG1, MAPK11, CAT, RAG2, EGF	hapFLK	3.76011	0.83233
hsa04066:HIF-1 signaling pathway	all breeds	0.010982	PIK3CD, CAMK2D, MTOR, EGF, ENO1, ANGPT4	hapFLK	4.40689	0.856801
hsa05214:Glioma	all breeds	0.0119786	E2F1, PIK3CD, CAMK2D, MTOR, EGF	hapFLK	5.53686	0.880085
hsa00270:Cysteine and methionine metabolism	all breeds	0.015001	AHCY, SRM, APIP, DNMT3B	hapFLK	7.57675	0.930064
hsa01200:Carbon metabolism	all breeds	0.0193439	H6PD, PGD, TKTL2, CAT, ACSS2, ENO1	hapFLK	3.8219	0.967867
hsa04914:Progesterone-mediated oocyte maturation	all breeds	0.0313862	MAD2L1, MAPK12, PIK3CD, MAPK11, CCNA2	hapFLK	4.13673	0.996348
hsa00480:Glutathione metabolism	all breeds	0.0326042	GSS, GGT7, SRM, PGD	hapFLK	5.64542	0.997074
hsa05169:Epstein-Barr virus infection	all breeds	0.0462632	CSNK2A1, CD44, MAPK12, PIK3CD, MAPK11, TRAF6, CCNA2	hapFLK	2.65186	0.99976
